# Supplementary material for: N-{(1Z)-1-[(6-Chloro­pyridin-3-ylmeth­yl)(eth­yl)amino]-3-(3-chloro­phen­yl)-2-nitro-5-oxohex-1-en­yl}-N-methyl­acetamide
Source: Acta Crystallogr Sect E Struct Rep Online. 2012 Oct 27;68(Pt 11):o3229. doi: 10.1107/S1600536812043358 (PMC3515311; doi:10.1107/S1600536812043358)
Supplement: Supplementary file 1 [file e-68-o3229-sup1.cif]

##############################################################################
#                                                                            #
# This CIF contains the data in a paper accepted for publication in          #
# Acta Crystallographica Section E. It conforms to the requirements of       #
# Notes for Authors for Acta Crystallographica Section E, and has been       #
# peer reviewed under the auspices of the IUCr Commission on Journals.       #
#                                                                            #
# Full details of the Crystallographic Information File format               #
# are given in the paper "The Crystallographic Information File (CIF):       #
# a New Standard Archive File for Crystallography" by S. R. Hall, F. H.      #
# Allen and I. D. Brown [Acta Cryst. (1991), A47, 655-685].                  #
#                                                                            #
# The current version of the core CIF dictionary is obtainable from          #
# ftp://ftp.iucr.org/pub/cif_core.dic.                                       #
#                                                                            #
# Software is freely available for graphical display of the structure(s)     #
# in this CIF. For information consult the CIF software page                 #
# http://www.iucr.org/resources/cif/software.                                #
#                                                                            #
# This file may be used for bona fide research purposes within the           #
# scientific community so long as proper attribution is given to the journal # 
# article from which it was obtained.                                        #
#                                                                            #
##############################################################################
data_I
_audit_creation_method     SHELXL-97
_chemical_name_systematic
;
<i>N</i>-{(1<i>Z</i>)-1-[(6-Chloropyridin-3-ylmethyl)(ethyl)amino]-3-(3-
chlorophenyl)-2-nitro-5-oxohex-1-enyl}-<i>N</i>-methylacetamide
;
_chemical_name_common     ?
_chemical_formula_moiety     'C23 H26 Cl2 N4 O4'
_chemical_formula_sum     'C23 H26 Cl2 N4 O4'
_chemical_formula_iupac     'C23 H26 Cl2 N4 O4'
_chemical_formula_weight     493.38
_chemical_melting_point     ?
_symmetry_cell_setting     triclinic
_symmetry_space_group_name_H-M     'P -1'
_symmetry_space_group_name_Hall     '-P 1'
loop_
    _symmetry_equiv_pos_as_xyz
    'x, y, z'
    '-x, -y, -z'
_cell_length_a     7.7948(13)
_cell_length_b     12.649(2)
_cell_length_c     13.021(2)
_cell_angle_alpha     91.364(3)
_cell_angle_beta     98.765(2)
_cell_angle_gamma     107.878(3)
_cell_volume     1204.1(3)
_cell_formula_units_Z     2
_cell_measurement_reflns_used     4525
_cell_measurement_theta_min     2.23
_cell_measurement_theta_max     28.29
_cell_measurement_temperature     298(2)
_exptl_crystal_description     block
_exptl_crystal_colour     yellow
_exptl_crystal_size_max     0.16
_exptl_crystal_size_mid     0.12
_exptl_crystal_size_min     0.10
_exptl_crystal_density_diffrn     1.361
_exptl_crystal_density_meas     ?
_exptl_crystal_density_method     'not measured'
_exptl_crystal_F_000     516
_exptl_absorpt_coefficient_mu     0.306
_exptl_absorpt_correction_type     multi-scan
_exptl_absorpt_process_details     '(SADABS; Sheldrick, 1996)'
_exptl_absorpt_correction_T_min     0.9426
_exptl_absorpt_correction_T_max     0.9700
_exptl_special_details
;
^1^H NMR (CDCl~3~, 400 Hz):
8.47 (d, <i>J</i> = 1.9 Hz,1<i>H</i>, Py---H),
7.83 (dd, <i>J</i> = 8.2, 2.4 Hz, 1<i>H</i>, Py---H),
7.42 (d, <i>J</i> = 8.2 Hz, 1<i>H</i>, Py---H),
7.12 (d, <i>J</i> = 10.2 Hz, 1<i>H</i>, Ph---H),
7.01--6.91 (m, 3<i>H</i>, Ph---H),
4.27 (d, <i>J</i> = 14.7 Hz, 1<i>H</i>),
4.12 (d, <i>J</i> = 7.7 Hz, 1<i>H</i>),
4.00 (dd, <i>J</i> = 10.8, 3.8 Hz, 1<i>H</i>),
3.78 (d, <i>J</i> = 14.8 Hz, 1<i>H</i>), 3.31 (s, 3<i>H</i>,  NCH~3~),
3.09 (dd, <i>J</i> = 14.4, 7.2 Hz, 1<i>H</i>, NCH~2~),
2.89 (d, <i>J</i> = 3.9Hz, 1<i>H</i>, NCH~2~), 2.26 (s, 1<i>H</i>),
2.13 (s, 3<i>H</i>), 1.67 (s, 3<i>H</i>), 1.17 (t, J = 7.2 Hz, 3<i>H</i>,
NCH~2~CH~3~).  IR(KBr, cm^-1^) 2945 (CH~3~), 1710 (C=O), 1658 (C=C),
1378,  1390(NO~2~), 1660, 1621, 1538(benzene).
;
_diffrn_ambient_temperature     298(2)
_diffrn_radiation_type     MoK\a
_diffrn_radiation_wavelength     0.71073
_diffrn_radiation_source     'fine-focus sealed tube'
_diffrn_radiation_monochromator     graphite
_diffrn_measurement_device_type     'Bruker SMART APEX CCD area-detector'
_diffrn_measurement_method     'phi and omega scans'
_diffrn_detector_area_resol_mean     ?
_diffrn_reflns_number     7096
_diffrn_reflns_av_R_equivalents     0.0200
_diffrn_reflns_av_sigmaI/netI     0.0307
_diffrn_reflns_theta_min     2.23
_diffrn_reflns_theta_max     25.02
_diffrn_reflns_theta_full     25.02
_diffrn_measured_fraction_theta_max     0.989
_diffrn_measured_fraction_theta_full     0.989
_diffrn_reflns_limit_h_min     -7
_diffrn_reflns_limit_h_max     9
_diffrn_reflns_limit_k_min     -15
_diffrn_reflns_limit_k_max     13
_diffrn_reflns_limit_l_min     -15
_diffrn_reflns_limit_l_max     15
_diffrn_standards_number     ?
_diffrn_standards_interval_count     ?
_diffrn_standards_interval_time     ?
_diffrn_standards_decay_%     ?
_refine_special_details
;
Refinement of <i>F</i>^2^ against ALL reflections. The weighted <i>R</i>-factor
<i>wR</i> and goodness of fit <i>S</i> are based on <i>F</i>^2^, conventional
<i>R</i>-factors <i>R</i> are based on <i>F</i>, with <i>F</i> set to zero for
negative <i>F</i>^2^. The threshold expression of <i>F</i>^2^ >
\s(<i>F</i>^2^) is used only for calculating <i>R</i>-factors(gt) <i>etc</i>.
and is not relevant to the choice of reflections for refinement.
<i>R</i>-factors based on <i>F</i>^2^ are statistically about twice as large
as those based on <i>F</i>, and <i>R</i>- factors based on ALL data will be
even larger.
;
_reflns_number_total     4200
_reflns_number_gt     3870
_reflns_threshold_expression     I>2sigma(I)
_refine_ls_structure_factor_coef     Fsqd
_refine_ls_matrix_type     full
_refine_ls_R_factor_all     0.0686
_refine_ls_R_factor_gt     0.0638
_refine_ls_wR_factor_gt     0.1447
_refine_ls_wR_factor_ref     0.1475
_refine_ls_goodness_of_fit_ref     1.172
_refine_ls_restrained_S_all     1.172
_refine_ls_number_reflns     4200
_refine_ls_number_parameters     302
_refine_ls_number_restraints     0
_refine_ls_hydrogen_treatment     constr
_refine_ls_weighting_scheme     calc
_refine_ls_weighting_details
         'calc w=1/[\s^2^(Fo^2^)+(0.0453P)^2^+0.9109P] where P=(Fo^2^+2Fc^2^)/3'
_atom_sites_solution_hydrogens     geom
_atom_sites_solution_primary     direct
_atom_sites_solution_secondary     difmap
_refine_ls_shift/su_max     0.011
_refine_ls_shift/su_mean     0.000
_refine_diff_density_max     0.465
_refine_diff_density_min     -0.380
_refine_ls_extinction_method     none
_refine_ls_extinction_coef     ?
loop_
    _atom_type_symbol
    _atom_type_description
    _atom_type_scat_dispersion_real
    _atom_type_scat_dispersion_imag
    _atom_type_scat_source
    'C' 'C' 0.0033 0.0016
                         'International Tables Vol C Tables 4.2.6.8 and 6.1.1.4'
    'H' 'H' 0.0000 0.0000
                         'International Tables Vol C Tables 4.2.6.8 and 6.1.1.4'
    'N' 'N' 0.0061 0.0033
                         'International Tables Vol C Tables 4.2.6.8 and 6.1.1.4'
    'O' 'O' 0.0106 0.0060
                         'International Tables Vol C Tables 4.2.6.8 and 6.1.1.4'
    'Cl' 'Cl' 0.1484 0.1585
                         'International Tables Vol C Tables 4.2.6.8 and 6.1.1.4'
_computing_data_collection     'SMART (Bruker, 2002)'
_computing_cell_refinement     'SAINT (Bruker, 2002)'
_computing_data_reduction     'SAINT (Bruker, 2002)'
_computing_structure_solution     'SHELXS97 (Sheldrick, 2008)'
_computing_structure_refinement     'SHELXL97 (Sheldrick, 2008)'
_computing_molecular_graphics     'SHELXTL (Sheldrick, 2008)'
_computing_publication_material     'SHELXTL (Sheldrick, 2008)'
loop_
    _atom_site_type_symbol
    _atom_site_label
    _atom_site_fract_x
    _atom_site_fract_y
    _atom_site_fract_z
    _atom_site_U_iso_or_equiv
    _atom_site_adp_type
    _atom_site_calc_flag
    _atom_site_refinement_flags
    _atom_site_occupancy
    _atom_site_symmetry_multiplicity
    _atom_site_disorder_assembly
    _atom_site_disorder_group
    C C1 0.9628(4) 0.8187(2) 0.8649(3) 0.0521(7) Uani d . 1 1 . .
    C C2 0.9304(4) 0.8215(3) 0.7596(2) 0.0559(8) Uani d . 1 1 . .
    H H2 1.0030 0.8779 0.7259 0.067 Uiso calc R 1 1 . .
    C C3 0.7857(4) 0.7376(3) 0.7052(2) 0.0540(8) Uani d . 1 1 . .
    H H3 0.7581 0.7367 0.6331 0.065 Uiso calc R 1 1 . .
    C C4 0.6813(4) 0.6546(2) 0.7573(2) 0.0427(6) Uani d . 1 1 . .
    C C5 0.7293(4) 0.6599(3) 0.8637(2) 0.0596(8) Uani d . 1 1 . .
    H H5 0.6613 0.6036 0.8995 0.071 Uiso calc R 1 1 . .
    C C6 0.5256(4) 0.5591(2) 0.6992(2) 0.0451(6) Uani d . 1 1 . .
    H H6A 0.5205 0.5665 0.6249 0.054 Uiso calc R 1 1 . .
    H H6B 0.5492 0.4896 0.7142 0.054 Uiso calc R 1 1 . .
    C C7 0.3021(4) 0.6592(2) 0.7287(2) 0.0480(7) Uani d . 1 1 . .
    H H7A 0.4057 0.7180 0.7664 0.058 Uiso calc R 1 1 . .
    H H7B 0.1998 0.6501 0.7655 0.058 Uiso calc R 1 1 . .
    C C8 0.2535(6) 0.6925(3) 0.6212(3) 0.0785(11) Uani d . 1 1 . .
    H H8A 0.3540 0.7011 0.5843 0.118 Uiso calc R 1 1 . .
    H H8B 0.2277 0.7618 0.6258 0.118 Uiso calc R 1 1 . .
    H H8C 0.1475 0.6360 0.5846 0.118 Uiso calc R 1 1 . .
    C C9 0.2212(3) 0.4559(2) 0.73211(18) 0.0348(5) Uani d . 1 1 . .
    C C10 0.1460(5) 0.4994(3) 0.9036(2) 0.0550(8) Uani d . 1 1 . .
    H H10A 0.0962 0.5579 0.9175 0.083 Uiso calc R 1 1 . .
    H H10B 0.2771 0.5277 0.9188 0.083 Uiso calc R 1 1 . .
    H H10C 0.1029 0.4395 0.9465 0.083 Uiso calc R 1 1 . .
    C C11 -0.0970(4) 0.4176(3) 0.7564(2) 0.0519(7) Uani d . 1 1 . .
    C C12 -0.1607(4) 0.3915(3) 0.6418(3) 0.0650(9) Uani d . 1 1 . .
    H H12A -0.2290 0.3138 0.6283 0.098 Uiso calc R 1 1 . .
    H H12B -0.0569 0.4085 0.6066 0.098 Uiso calc R 1 1 . .
    H H12C -0.2373 0.4353 0.6169 0.098 Uiso calc R 1 1 . .
    C C13 0.2214(3) 0.3532(2) 0.69263(19) 0.0368(6) Uani d . 1 1 . .
    C C14 0.1557(4) 0.2493(2) 0.7497(2) 0.0421(6) Uani d . 1 1 . .
    H H14 0.1153 0.2752 0.8105 0.051 Uiso calc R 1 1 . .
    C C15 0.3084(4) 0.2029(2) 0.7966(2) 0.0542(7) Uani d . 1 1 . .
    H H15A 0.2532 0.1285 0.8171 0.065 Uiso calc R 1 1 . .
    H H15B 0.3801 0.1969 0.7433 0.065 Uiso calc R 1 1 . .
    C C16 0.4344(4) 0.2730(2) 0.8897(2) 0.0500(7) Uani d . 1 1 . .
    C C17 0.5633(6) 0.2214(3) 0.9493(3) 0.0795(11) Uani d . 1 1 . .
    H H17A 0.6664 0.2789 0.9873 0.119 Uiso calc R 1 1 . .
    H H17B 0.6046 0.1792 0.9019 0.119 Uiso calc R 1 1 . .
    H H17C 0.5019 0.1731 0.9972 0.119 Uiso calc R 1 1 . .
    C C18 -0.0129(4) 0.1572(2) 0.6946(2) 0.0454(6) Uani d . 1 1 . .
    C C19 -0.0443(5) 0.1205(3) 0.5905(3) 0.0766(11) Uani d . 1 1 . .
    H H19 0.0405 0.1535 0.5483 0.092 Uiso calc R 1 1 . .
    C C20 -0.2016(6) 0.0346(4) 0.5483(3) 0.0891(13) Uani d . 1 1 . .
    H H20 -0.2201 0.0106 0.4782 0.107 Uiso calc R 1 1 . .
    C C21 -0.3293(5) -0.0151(3) 0.6078(3) 0.0746(11) Uani d . 1 1 . .
    H H21 -0.4345 -0.0724 0.5793 0.090 Uiso calc R 1 1 . .
    C C22 -0.2985(5) 0.0214(3) 0.7100(3) 0.0661(9) Uani d . 1 1 . .
    C C23 -0.1431(4) 0.1059(2) 0.7539(3) 0.0581(8) Uani d . 1 1 . .
    H H23 -0.1258 0.1286 0.8242 0.070 Uiso calc R 1 1 . .
    Cl Cl1 1.14377(13) 0.92531(8) 0.93748(8) 0.0793(3) Uani d . 1 1 . .
    Cl Cl2 -0.45945(18) -0.04123(10) 0.78826(12) 0.1249(6) Uani d . 1 1 . .
    N N1 0.8686(4) 0.7416(2) 0.9194(2) 0.0676(8) Uani d . 1 1 . .
    N N2 0.3480(3) 0.55437(17) 0.72679(16) 0.0377(5) Uani d . 1 1 . .
    N N3 0.0879(3) 0.45855(18) 0.79346(17) 0.0416(5) Uani d . 1 1 . .
    N N4 0.2894(3) 0.34678(19) 0.59894(18) 0.0459(6) Uani d . 1 1 . .
    O O1 -0.2039(3) 0.4098(2) 0.8168(2) 0.0819(8) Uani d . 1 1 . .
    O O2 0.2890(3) 0.41880(18) 0.53559(15) 0.0616(6) Uani d . 1 1 . .
    O O3 0.3403(3) 0.26542(19) 0.57805(18) 0.0650(6) Uani d . 1 1 . .
    O O4 0.4321(3) 0.36466(18) 0.91429(17) 0.0595(6) Uani d . 1 1 . .
loop_
    _atom_site_aniso_label
    _atom_site_aniso_U_11
    _atom_site_aniso_U_22
    _atom_site_aniso_U_33
    _atom_site_aniso_U_12
    _atom_site_aniso_U_13
    _atom_site_aniso_U_23
    C1 0.0429(16) 0.0456(16) 0.0630(19) 0.0094(13) 0.0035(14) 0.0074(14)
    C2 0.0512(17) 0.0492(17) 0.0596(19) 0.0001(14) 0.0176(15) 0.0138(14)
    C3 0.0560(18) 0.0566(18) 0.0424(16) 0.0040(14) 0.0158(14) 0.0045(13)
    C4 0.0409(14) 0.0416(14) 0.0454(15) 0.0103(12) 0.0126(12) 0.0029(12)
    C5 0.0566(19) 0.0544(18) 0.0537(19) -0.0035(15) 0.0088(15) 0.0142(14)
    C6 0.0449(15) 0.0438(15) 0.0470(16) 0.0104(12) 0.0166(12) -0.0009(12)
    C7 0.0543(17) 0.0365(14) 0.0537(17) 0.0151(13) 0.0096(13) 0.0014(12)
    C8 0.104(3) 0.062(2) 0.072(2) 0.034(2) 0.004(2) 0.0170(18)
    C9 0.0377(13) 0.0398(13) 0.0273(12) 0.0119(11) 0.0069(10) 0.0048(10)
    C10 0.0659(19) 0.0668(19) 0.0377(15) 0.0243(16) 0.0184(14) -0.0012(13)
    C11 0.0449(16) 0.0550(17) 0.0609(19) 0.0194(14) 0.0162(14) 0.0080(14)
    C12 0.0472(18) 0.080(2) 0.066(2) 0.0234(17) -0.0005(15) -0.0007(18)
    C13 0.0363(13) 0.0391(14) 0.0337(13) 0.0075(11) 0.0109(10) 0.0009(10)
    C14 0.0458(15) 0.0363(14) 0.0398(14) 0.0068(11) 0.0067(12) 0.0007(11)
    C15 0.0574(18) 0.0411(15) 0.0588(18) 0.0132(13) -0.0013(15) 0.0030(13)
    C16 0.0471(16) 0.0479(17) 0.0512(17) 0.0095(13) 0.0079(13) 0.0063(13)
    C17 0.084(3) 0.064(2) 0.079(3) 0.0224(19) -0.022(2) 0.0009(18)
    C18 0.0453(15) 0.0348(14) 0.0536(17) 0.0101(12) 0.0059(13) 0.0043(12)
    C19 0.072(2) 0.080(2) 0.052(2) -0.0111(19) 0.0038(17) 0.0028(17)
    C20 0.086(3) 0.089(3) 0.057(2) -0.010(2) -0.013(2) -0.005(2)
    C21 0.055(2) 0.053(2) 0.094(3) -0.0023(16) -0.0104(19) 0.0010(19)
    C22 0.0543(19) 0.0384(16) 0.098(3) 0.0009(14) 0.0198(18) -0.0028(17)
    C23 0.0622(19) 0.0373(15) 0.069(2) 0.0038(14) 0.0196(16) -0.0040(14)
    Cl1 0.0610(5) 0.0625(5) 0.0888(7) -0.0048(4) -0.0140(5) 0.0050(5)
    Cl2 0.1075(9) 0.0734(7) 0.1642(13) -0.0375(6) 0.0766(9) -0.0304(7)
    N1 0.0650(18) 0.0645(17) 0.0553(16) -0.0018(14) 0.0001(13) 0.0126(13)
    N2 0.0418(12) 0.0355(11) 0.0369(11) 0.0115(9) 0.0115(9) 0.0027(9)
    N3 0.0413(12) 0.0477(13) 0.0389(12) 0.0151(10) 0.0144(10) 0.0016(10)
    N4 0.0456(13) 0.0450(13) 0.0420(13) 0.0053(10) 0.0122(10) -0.0092(11)
    O1 0.0523(14) 0.118(2) 0.0845(18) 0.0287(14) 0.0336(13) 0.0132(16)
    O2 0.0865(16) 0.0549(13) 0.0370(11) 0.0071(11) 0.0221(11) 0.0050(10)
    O3 0.0679(14) 0.0622(14) 0.0711(15) 0.0237(11) 0.0270(12) -0.0149(11)
    O4 0.0589(13) 0.0600(14) 0.0574(13) 0.0196(11) 0.0041(10) -0.0119(10)
_geom_special_details
;
 All esds (except the esd in the dihedral angle between two l.s. planes)
 are estimated using the full covariance matrix.  The cell esds are taken
 into account individually in the estimation of esds in distances, angles
 and torsion angles; correlations between esds in cell parameters are only
 used when they are defined by crystal symmetry.  An approximate (isotropic)
 treatment of cell esds is used for estimating esds involving l.s. planes.
;
loop_
    _geom_bond_atom_site_label_1
    _geom_bond_atom_site_label_2
    _geom_bond_site_symmetry_2
    _geom_bond_distance
    _geom_bond_publ_flag
    C1 N1 . 1.321(4) ?
    C1 C2 . 1.359(4) ?
    C1 Cl1 . 1.751(3) ?
    C2 C3 . 1.373(4) ?
    C2 H2 . 0.9300 ?
    C3 C4 . 1.379(4) ?
    C3 H3 . 0.9300 ?
    C4 C5 . 1.374(4) ?
    C4 C6 . 1.510(4) ?
    C5 N1 . 1.344(4) ?
    C5 H5 . 0.9300 ?
    C6 N2 . 1.466(3) ?
    C6 H6A . 0.9700 ?
    C6 H6B . 0.9700 ?
    C7 N2 . 1.476(3) ?
    C7 C8 . 1.498(4) ?
    C7 H7A . 0.9700 ?
    C7 H7B . 0.9700 ?
    C8 H8A . 0.9600 ?
    C8 H8B . 0.9600 ?
    C8 H8C . 0.9600 ?
    C9 N2 . 1.343(3) ?
    C9 C13 . 1.387(3) ?
    C9 N3 . 1.412(3) ?
    C10 N3 . 1.467(3) ?
    C10 H10A . 0.9600 ?
    C10 H10B . 0.9600 ?
    C10 H10C . 0.9600 ?
    C11 O1 . 1.215(4) ?
    C11 N3 . 1.377(4) ?
    C11 C12 . 1.494(4) ?
    C12 H12A . 0.9600 ?
    C12 H12B . 0.9600 ?
    C12 H12C . 0.9600 ?
    C13 N4 . 1.412(3) ?
    C13 C14 . 1.513(4) ?
    C14 C18 . 1.527(4) ?
    C14 C15 . 1.536(4) ?
    C14 H14 . 0.9800 ?
    C15 C16 . 1.508(4) ?
    C15 H15A . 0.9700 ?
    C15 H15B . 0.9700 ?
    C16 O4 . 1.202(3) ?
    C16 C17 . 1.492(5) ?
    C17 H17A . 0.9600 ?
    C17 H17B . 0.9600 ?
    C17 H17C . 0.9600 ?
    C18 C23 . 1.380(4) ?
    C18 C19 . 1.383(4) ?
    C19 C20 . 1.391(5) ?
    C19 H19 . 0.9300 ?
    C20 C21 . 1.364(6) ?
    C20 H20 . 0.9300 ?
    C21 C22 . 1.359(5) ?
    C21 H21 . 0.9300 ?
    C22 C23 . 1.378(4) ?
    C22 Cl2 . 1.749(4) ?
    C23 H23 . 0.9300 ?
    N4 O2 . 1.244(3) ?
    N4 O3 . 1.249(3) ?
loop_
    _geom_angle_atom_site_label_1
    _geom_angle_atom_site_label_2
    _geom_angle_atom_site_label_3
    _geom_angle_site_symmetry_1
    _geom_angle_site_symmetry_3
    _geom_angle
    _geom_angle_publ_flag
    N1 C1 C2 . . 125.7(3) ?
    N1 C1 Cl1 . . 115.7(2) ?
    C2 C1 Cl1 . . 118.6(2) ?
    C1 C2 C3 . . 117.1(3) ?
    C1 C2 H2 . . 121.4 ?
    C3 C2 H2 . . 121.4 ?
    C2 C3 C4 . . 120.2(3) ?
    C2 C3 H3 . . 119.9 ?
    C4 C3 H3 . . 119.9 ?
    C5 C4 C3 . . 117.3(3) ?
    C5 C4 C6 . . 121.4(2) ?
    C3 C4 C6 . . 121.3(3) ?
    N1 C5 C4 . . 124.1(3) ?
    N1 C5 H5 . . 118.0 ?
    C4 C5 H5 . . 118.0 ?
    N2 C6 C4 . . 112.9(2) ?
    N2 C6 H6A . . 109.0 ?
    C4 C6 H6A . . 109.0 ?
    N2 C6 H6B . . 109.0 ?
    C4 C6 H6B . . 109.0 ?
    H6A C6 H6B . . 107.8 ?
    N2 C7 C8 . . 112.1(2) ?
    N2 C7 H7A . . 109.2 ?
    C8 C7 H7A . . 109.2 ?
    N2 C7 H7B . . 109.2 ?
    C8 C7 H7B . . 109.2 ?
    H7A C7 H7B . . 107.9 ?
    C7 C8 H8A . . 109.5 ?
    C7 C8 H8B . . 109.5 ?
    H8A C8 H8B . . 109.5 ?
    C7 C8 H8C . . 109.5 ?
    H8A C8 H8C . . 109.5 ?
    H8B C8 H8C . . 109.5 ?
    N2 C9 C13 . . 126.1(2) ?
    N2 C9 N3 . . 115.3(2) ?
    C13 C9 N3 . . 118.3(2) ?
    N3 C10 H10A . . 109.5 ?
    N3 C10 H10B . . 109.5 ?
    H10A C10 H10B . . 109.5 ?
    N3 C10 H10C . . 109.5 ?
    H10A C10 H10C . . 109.5 ?
    H10B C10 H10C . . 109.5 ?
    O1 C11 N3 . . 119.2(3) ?
    O1 C11 C12 . . 121.7(3) ?
    N3 C11 C12 . . 119.0(3) ?
    C11 C12 H12A . . 109.5 ?
    C11 C12 H12B . . 109.5 ?
    H12A C12 H12B . . 109.5 ?
    C11 C12 H12C . . 109.5 ?
    H12A C12 H12C . . 109.5 ?
    H12B C12 H12C . . 109.5 ?
    C9 C13 N4 . . 118.9(2) ?
    C9 C13 C14 . . 121.2(2) ?
    N4 C13 C14 . . 119.8(2) ?
    C13 C14 C18 . . 117.0(2) ?
    C13 C14 C15 . . 114.0(2) ?
    C18 C14 C15 . . 111.8(2) ?
    C13 C14 H14 . . 104.1 ?
    C18 C14 H14 . . 104.1 ?
    C15 C14 H14 . . 104.1 ?
    C16 C15 C14 . . 113.8(2) ?
    C16 C15 H15A . . 108.8 ?
    C14 C15 H15A . . 108.8 ?
    C16 C15 H15B . . 108.8 ?
    C14 C15 H15B . . 108.8 ?
    H15A C15 H15B . . 107.7 ?
    O4 C16 C17 . . 122.0(3) ?
    O4 C16 C15 . . 122.3(3) ?
    C17 C16 C15 . . 115.7(3) ?
    C16 C17 H17A . . 109.5 ?
    C16 C17 H17B . . 109.5 ?
    H17A C17 H17B . . 109.5 ?
    C16 C17 H17C . . 109.5 ?
    H17A C17 H17C . . 109.5 ?
    H17B C17 H17C . . 109.5 ?
    C23 C18 C19 . . 117.6(3) ?
    C23 C18 C14 . . 117.3(3) ?
    C19 C18 C14 . . 125.2(3) ?
    C18 C19 C20 . . 120.6(3) ?
    C18 C19 H19 . . 119.7 ?
    C20 C19 H19 . . 119.7 ?
    C21 C20 C19 . . 121.2(4) ?
    C21 C20 H20 . . 119.4 ?
    C19 C20 H20 . . 119.4 ?
    C22 C21 C20 . . 118.1(3) ?
    C22 C21 H21 . . 120.9 ?
    C20 C21 H21 . . 120.9 ?
    C21 C22 C23 . . 121.8(3) ?
    C21 C22 Cl2 . . 119.1(3) ?
    C23 C22 Cl2 . . 119.1(3) ?
    C22 C23 C18 . . 120.7(3) ?
    C22 C23 H23 . . 119.6 ?
    C18 C23 H23 . . 119.6 ?
    C1 N1 C5 . . 115.6(3) ?
    C9 N2 C6 . . 120.5(2) ?
    C9 N2 C7 . . 121.1(2) ?
    C6 N2 C7 . . 117.4(2) ?
    C11 N3 C9 . . 122.8(2) ?
    C11 N3 C10 . . 117.8(2) ?
    C9 N3 C10 . . 119.3(2) ?
    O2 N4 O3 . . 120.6(2) ?
    O2 N4 C13 . . 119.8(2) ?
    O3 N4 C13 . . 119.5(2) ?
loop_
    _geom_torsion_atom_site_label_1
    _geom_torsion_atom_site_label_2
    _geom_torsion_atom_site_label_3
    _geom_torsion_atom_site_label_4
    _geom_torsion_site_symmetry_1
    _geom_torsion_site_symmetry_2
    _geom_torsion_site_symmetry_3
    _geom_torsion_site_symmetry_4
    _geom_torsion
    _geom_torsion_publ_flag
    N1 C1 C2 C3 . . . . 0.7(5) ?
    Cl1 C1 C2 C3 . . . . -179.0(2) ?
    C1 C2 C3 C4 . . . . -0.6(5) ?
    C2 C3 C4 C5 . . . . -0.4(5) ?
    C2 C3 C4 C6 . . . . -177.9(3) ?
    C3 C4 C5 N1 . . . . 1.3(5) ?
    C6 C4 C5 N1 . . . . 178.7(3) ?
    C5 C4 C6 N2 . . . . 64.1(4) ?
    C3 C4 C6 N2 . . . . -118.5(3) ?
    N2 C9 C13 N4 . . . . -35.2(4) ?
    N3 C9 C13 N4 . . . . 152.1(2) ?
    N2 C9 C13 C14 . . . . 143.0(3) ?
    N3 C9 C13 C14 . . . . -29.7(4) ?
    C9 C13 C14 C18 . . . . 116.5(3) ?
    N4 C13 C14 C18 . . . . -65.4(3) ?
    C9 C13 C14 C15 . . . . -110.5(3) ?
    N4 C13 C14 C15 . . . . 67.7(3) ?
    C13 C14 C15 C16 . . . . 71.6(3) ?
    C18 C14 C15 C16 . . . . -152.9(3) ?
    C14 C15 C16 O4 . . . . -10.8(4) ?
    C14 C15 C16 C17 . . . . 169.4(3) ?
    C13 C14 C18 C23 . . . . -137.1(3) ?
    C15 C14 C18 C23 . . . . 88.9(3) ?
    C13 C14 C18 C19 . . . . 43.7(4) ?
    C15 C14 C18 C19 . . . . -90.4(4) ?
    C23 C18 C19 C20 . . . . -0.3(6) ?
    C14 C18 C19 C20 . . . . 179.0(3) ?
    C18 C19 C20 C21 . . . . 0.4(7) ?
    C19 C20 C21 C22 . . . . -0.2(7) ?
    C20 C21 C22 C23 . . . . -0.3(6) ?
    C20 C21 C22 Cl2 . . . . -179.7(3) ?
    C21 C22 C23 C18 . . . . 0.5(5) ?
    Cl2 C22 C23 C18 . . . . 179.9(3) ?
    C19 C18 C23 C22 . . . . -0.2(5) ?
    C14 C18 C23 C22 . . . . -179.5(3) ?
    C2 C1 N1 C5 . . . . 0.1(5) ?
    Cl1 C1 N1 C5 . . . . 179.8(3) ?
    C4 C5 N1 C1 . . . . -1.1(5) ?
    C13 C9 N2 C6 . . . . -14.8(4) ?
    N3 C9 N2 C6 . . . . 158.1(2) ?
    C13 C9 N2 C7 . . . . 153.5(3) ?
    N3 C9 N2 C7 . . . . -33.6(3) ?
    C4 C6 N2 C9 . . . . -143.8(2) ?
    C4 C6 N2 C7 . . . . 47.4(3) ?
    C8 C7 N2 C9 . . . . -94.4(3) ?
    C8 C7 N2 C6 . . . . 74.3(3) ?
    O1 C11 N3 C9 . . . . 170.8(3) ?
    C12 C11 N3 C9 . . . . -13.3(4) ?
    O1 C11 N3 C10 . . . . -4.9(4) ?
    C12 C11 N3 C10 . . . . 170.9(3) ?
    N2 C9 N3 C11 . . . . 126.2(3) ?
    C13 C9 N3 C11 . . . . -60.3(3) ?
    N2 C9 N3 C10 . . . . -58.1(3) ?
    C13 C9 N3 C10 . . . . 115.4(3) ?
    C9 C13 N4 O2 . . . . -24.5(4) ?
    C14 C13 N4 O2 . . . . 157.2(2) ?
    C9 C13 N4 O3 . . . . 159.3(2) ?
    C14 C13 N4 O3 . . . . -18.9(4) ?
_iucr_refine_instructions_details
;
TITL 110711am in P-1
CELL 0.71073   7.7948  12.6488  13.0210  91.364  98.765 107.878
ZERR   2.00   0.0013   0.0021   0.0022   0.003   0.003   0.003
LATT 1
SFAC C  H  N  O  Cl
UNIT 46 52 8 8 4
OMIT   0.00  50.05
L.S. 4
ACTA
BOND $h
FMAP 2
PLAN 20
htab
conf
size 0.16 0.12 0.10
WGHT  0.045100  0.910900
FVAR  0.737620
TEMP 25
C1     1   0.962834  0.818667  0.864928 11.000000  0.042890  0.045590 =
           0.063010  0.007420  0.003480  0.009400
C2     1   0.930387  0.821508  0.759623 11.000000  0.051240  0.049210 =
           0.059590  0.013790  0.017640  0.000060
AFIX 43
H2     2   1.003026  0.877866  0.725866 11.000000 -1.200000
AFIX 0
C3     1   0.785716  0.737571  0.705213 11.000000  0.056000  0.056640 =
           0.042410  0.004520  0.015840  0.004020
AFIX 43
H3     2   0.758094  0.736715  0.633089 11.000000 -1.200000
AFIX 0
C4     1   0.681324  0.654562  0.757280 11.000000  0.040880  0.041580 =
           0.045440  0.002880  0.012580  0.010290
C5     1   0.729346  0.659927  0.863737 11.000000  0.056550  0.054410 =
           0.053730  0.014230  0.008830 -0.003460
AFIX 43
H5     2   0.661342  0.603551  0.899474 11.000000 -1.200000
AFIX 0
C6     1   0.525581  0.559105  0.699178 11.000000  0.044880  0.043800 =
           0.047010 -0.000900  0.016640  0.010380
AFIX 23
H6A    2   0.520492  0.566540  0.624895 11.000000 -1.200000
H6B    2   0.549245  0.489644  0.714201 11.000000 -1.200000
AFIX 0
C7     1   0.302076  0.659180  0.728653 11.000000  0.054290  0.036550 =
           0.053700  0.001400  0.009630  0.015070
AFIX 23
H7A    2   0.405694  0.718044  0.766427 11.000000 -1.200000
H7B    2   0.199832  0.650115  0.765459 11.000000 -1.200000
AFIX 0
C8     1   0.253450  0.692520  0.621220 11.000000  0.103560  0.062110 =
           0.072440  0.017040  0.003980  0.033910
AFIX 137
H8A    2   0.353988  0.701072  0.584338 11.000000 -1.500000
H8B    2   0.227741  0.761840  0.625820 11.000000 -1.500000
H8C    2   0.147453  0.636018  0.584639 11.000000 -1.500000
AFIX 0
C9     1   0.221197  0.455886  0.732111 11.000000  0.037720  0.039800 =
           0.027280  0.004770  0.006870  0.011920
C10    1   0.146047  0.499443  0.903558 11.000000  0.065910  0.066800 =
           0.037710 -0.001220  0.018360  0.024270
AFIX 137
H10A   2   0.096171  0.557871  0.917463 11.000000 -1.500000
H10B   2   0.277116  0.527748  0.918795 11.000000 -1.500000
H10C   2   0.102935  0.439475  0.946483 11.000000 -1.500000
AFIX 0
C11    1  -0.096955  0.417641  0.756366 11.000000  0.044940  0.054980 =
           0.060860  0.008020  0.016170  0.019440
C12    1  -0.160733  0.391471  0.641818 11.000000  0.047180  0.080060 =
           0.066480 -0.000710 -0.000480  0.023380
AFIX 137
H12A   2  -0.228966  0.313795  0.628285 11.000000 -1.500000
H12B   2  -0.056922  0.408494  0.606642 11.000000 -1.500000
H12C   2  -0.237303  0.435304  0.616901 11.000000 -1.500000
AFIX 0
C13    1   0.221444  0.353160  0.692626 11.000000  0.036290  0.039100 =
           0.033660  0.000880  0.010930  0.007540
C14    1   0.155698  0.249324  0.749691 11.000000  0.045810  0.036310 =
           0.039840  0.000670  0.006730  0.006820
AFIX 13
H14    2   0.115348  0.275183  0.810538 11.000000 -1.200000
AFIX 0
C15    1   0.308377  0.202885  0.796591 11.000000  0.057380  0.041140 =
           0.058800  0.002960 -0.001280  0.013170
AFIX 23
H15A   2   0.253236  0.128462  0.817118 11.000000 -1.200000
H15B   2   0.380067  0.196860  0.743324 11.000000 -1.200000
AFIX 0
C16    1   0.434444  0.272999  0.889716 11.000000  0.047100  0.047880 =
           0.051160  0.006260  0.007910  0.009450
C17    1   0.563303  0.221445  0.949339 11.000000  0.083590  0.063570 =
           0.078880  0.000860 -0.022180  0.022400
AFIX 137
H17A   2   0.666382  0.278899  0.987324 11.000000 -1.500000
H17B   2   0.604563  0.179206  0.901852 11.000000 -1.500000
H17C   2   0.501888  0.173053  0.997212 11.000000 -1.500000
AFIX 0
C18    1  -0.012927  0.157213  0.694585 11.000000  0.045320  0.034790 =
           0.053650  0.004340  0.005860  0.010070
C19    1  -0.044324  0.120480  0.590463 11.000000  0.071760  0.079950 =
           0.051620  0.002830  0.003780 -0.011120
AFIX 43
H19    2   0.040485  0.153507  0.548300 11.000000 -1.200000
AFIX 0
C20    1  -0.201607  0.034590  0.548281 11.000000  0.085940  0.089090 =
           0.057350 -0.004910 -0.012750 -0.010490
AFIX 43
H20    2  -0.220085  0.010608  0.478222 11.000000 -1.200000
AFIX 0
C21    1  -0.329291 -0.015127  0.607812 11.000000  0.055140  0.053350 =
           0.094300  0.000990 -0.010390 -0.002290
AFIX 43
H21    2  -0.434457 -0.072426  0.579277 11.000000 -1.200000
AFIX 0
C22    1  -0.298475  0.021444  0.710013 11.000000  0.054310  0.038440 =
           0.098160 -0.002800  0.019800  0.000900
C23    1  -0.143113  0.105919  0.753864 11.000000  0.062210  0.037290 =
           0.069160 -0.003960  0.019620  0.003810
AFIX 43
H23    2  -0.125822  0.128601  0.824179 11.000000 -1.200000
AFIX 0
Cl1    5   1.143768  0.925310  0.937480 11.000000  0.061000  0.062500 =
           0.088830  0.005000 -0.013960 -0.004800
Cl2    5  -0.459446 -0.041230  0.788261 11.000000  0.107510  0.073430 =
           0.164190 -0.030420  0.076590 -0.037450
N1     3   0.868565  0.741637  0.919433 11.000000  0.064970  0.064470 =
           0.055290  0.012630  0.000080 -0.001770
N2     3   0.348019  0.554366  0.726789 11.000000  0.041800  0.035520 =
           0.036870  0.002740  0.011490  0.011460
N3     3   0.087869  0.458554  0.793465 11.000000  0.041300  0.047740 =
           0.038920  0.001590  0.014430  0.015110
N4     3   0.289424  0.346784  0.598944 11.000000  0.045580  0.045020 =
           0.041960 -0.009200  0.012200  0.005260
O1     4  -0.203948  0.409813  0.816786 11.000000  0.052320  0.117750 =
           0.084550  0.013180  0.033570  0.028680
O2     4   0.289001  0.418798  0.535595 11.000000  0.086470  0.054880 =
           0.037000  0.005000  0.022130  0.007100
O3     4   0.340273  0.265422  0.578055 11.000000  0.067880  0.062160 =
           0.071140 -0.014860  0.027020  0.023670
O4     4   0.432067  0.364662  0.914294 11.000000  0.058940  0.059950 =
           0.057440 -0.011930  0.004130  0.019650
Q1     1  -0.490300 -0.008100  0.716000 11.000000  0.050000      0.47
Q2     1   0.540400  0.138900  0.941900 11.000000  0.050000      0.27
Q3     1  -0.374500 -0.062300  0.796600 11.000000  0.050000      0.24
Q4     1  -0.115600  0.328800  0.615000 11.000000  0.050000      0.21
Q5     1  -0.482200 -0.041200  0.806600 11.000000  0.050000      0.21
Q6     1   0.091500  0.194800  0.715300 11.000000  0.050000      0.20
Q7     1   1.144300  0.921200  0.859200 11.000000  0.050000      0.19
Q8     1   1.020500  0.922800  0.903100 11.000000  0.050000      0.18
Q9     1   0.701600  0.267400  0.932300 11.000000  0.050000      0.16
Q10    1   1.136000  0.856700  0.901400 11.000000  0.050000      0.16
Q11    1   0.257800  0.402300  0.740200 11.000000  0.050000      0.16
Q12    1   0.170100  0.403700  0.683700 11.000000  0.050000      0.15
Q13    1  -0.116400  0.464800  0.613900 11.000000  0.050000      0.15
Q14    1   1.067300  0.973400  0.938100 11.000000  0.050000      0.15
Q15    1   0.008200  0.122000  0.658200 11.000000  0.050000      0.15
Q16    1  -0.444100 -0.114000  0.760500 11.000000  0.050000      0.15
Q17    1   0.237000  0.221600  0.752900 11.000000  0.050000      0.15
Q18    1   0.919300  0.852700  0.804300 11.000000  0.050000      0.15
Q19    1   0.367400  0.221300  0.636900 11.000000  0.050000      0.15
Q20    1   0.586100  0.246100  1.034800 11.000000  0.050000      0.15
HKLF 4
END
;
data_global
_journal_date_recd_electronic     2012-09-21
_journal_date_accepted     2012-10-18
_journal_name_full     'Acta Crystallographica, Section E'
_journal_year     2012
_journal_volume     68
_journal_issue     11
_journal_page_first     o3229
_journal_page_last     o3229
_journal_paper_category     QO
_journal_paper_doi     10.1107/S1600536812043358
_journal_coeditor_code     JJ2153
_publ_contact_author_name     'Doctor C.W. Sun'
_publ_contact_author_address
;
Department of Chemistry
College of Life and Environmental Science
Shanghai Normal University
Shanghai, 200234
People's Republic of China
;
_publ_contact_author_email     xiaobuling123@126.com
_publ_contact_author_fax     '86-21-64321926'
_publ_contact_author_phone     '86-21-64321926'
_publ_section_title
;\
<i>N</i>-{(1<i>Z</i>)-1-[(6-Chloropyridin-3-ylmethyl)(ethyl)amino]-3-(3-\
chlorophenyl)-2-nitro-5-oxohex-1-enyl}-<i>N</i>-methylacetamide
;
loop_
    _publ_author_name
    _publ_author_address
    'Sun, Chuan-Wen'
;
Department of Chemistry
College of Life and Environmental Science
Shanghai Normal University
Shanghai, 200234
People's Republic of China
;
    'Wu, Ying'
;
Department of Chemistry
College of Life and Environmental Science
Shanghai Normal University
Shanghai, 200234
People's Republic of China
;
    'Wang, Jing'
;
Department of Chemistry
College of Life and Environmental Science
Shanghai Normal University
Shanghai, 200234
People's Republic of China
;
