# Supplementary material for: N-{(1Z)-1-[(6-Chloro­pyridin-3-ylmeth­yl)(eth­yl)amino]-3-(3-chloro­phen­yl)-2-nitro-5-oxohex-1-en­yl}-N-methyl­acetamide
Source: Acta Crystallogr Sect E Struct Rep Online. 2012 Oct 27;68(Pt 11):o3229. doi: 10.1107/S1600536812043358 (PMC3515311; doi:10.1107/S1600536812043358)
Supplement: Supplementary file 2 [file e-68-o3229-Isup2.hkl]

# 
# h,k,l, Fc-squared, Fo-squared, sigma(Fo-squared) and status flag 
# 
data_I
_shelx_title ' 110711am in P-1' 
_shelx_refln_list_code          4 
_shelx_F_calc_maximum      134.74 
_exptl_crystal_F_000       516.00 
_reflns_d_resolution_high  0.8401 
 
loop_ 
 _symmetry_equiv_pos_as_xyz 
 'x, y, z' 
 '-x, -y, -z' 
 
_cell_length_a     7.7948 
_cell_length_b    12.6488 
_cell_length_c    13.0210 
_cell_angle_alpha  91.364 
_cell_angle_beta   98.765 
_cell_angle_gamma 107.878 
 
_shelx_F_squared_multiplier     1.000 
 
loop_ 
 _refln_index_h 
 _refln_index_k 
 _refln_index_l 
 _refln_F_squared_calc 
 _refln_F_squared_meas 
 _refln_F_squared_sigma 
 _refln_observed_status 
   1   0   0       87.98       96.51      2.87 o 
   2   0   0     2447.43     2403.82     25.31 o 
   3   0   0      514.50      544.81      7.40 o 
   4   0   0        8.66       13.79      0.79 o 
   5   0   0      205.74      241.88      4.80 o 
   6   0   0       87.27      102.91      4.03 o 
   7   0   0       65.08       62.75      5.07 o 
   8   0   0       25.68       20.84      2.81 o 
  -8   1   0        0.26        1.64      1.10 o 
  -7   1   0      131.96      105.18      6.89 o 
  -6   1   0       32.21       42.55      3.04 o 
  -5   1   0      189.24      193.33      4.16 o 
  -4   1   0       35.72       48.35      1.66 o 
  -3   1   0       18.83       18.78      1.05 o 
  -2   1   0      361.54      378.15      8.73 o 
  -1   1   0     3113.52     3264.20     57.71 o 
   1   1   0     1287.16     1302.65     13.99 o 
   2   1   0     5714.66     5802.26     58.72 o 
   3   1   0       92.33       82.83      2.14 o 
   4   1   0      176.99      135.76      3.19 o 
   5   1   0       72.15       74.13      2.40 o 
   6   1   0      152.23      144.74      5.07 o 
   7   1   0       30.73       20.64      2.68 o 
   8   1   0       11.73       17.29      2.15 o 
  -9   2   0        1.40        6.82      1.71 o 
  -8   2   0        0.49        2.32      1.01 o 
  -7   2   0       10.23       14.63      2.06 o 
  -6   2   0      234.98      235.11      6.56 o 
  -5   2   0      101.02      131.59      3.29 o 
  -4   2   0        0.00        2.71      0.41 o 
  -3   2   0     1051.90     1065.91     15.64 o 
  -2   2   0       22.74       28.52      1.23 o 
  -1   2   0     1776.99     1883.39     24.33 o 
   0   2   0      391.22      349.35      7.28 o 
   1   2   0     1034.74     1019.66     14.27 o 
   2   2   0      159.76      145.83      4.21 o 
   3   2   0      881.05      895.72     11.41 o 
   4   2   0       37.90       36.68      1.55 o 
   5   2   0       68.65       68.62      2.35 o 
   6   2   0       18.23       16.88      1.50 o 
   7   2   0       15.43       17.42      2.52 o 
   8   2   0       26.16       37.88      3.82 o 
  -9   3   0        2.69        5.90      1.14 o 
  -8   3   0       71.42       63.24      5.20 o 
  -7   3   0        7.62        7.24      1.93 o 
  -6   3   0        6.79        7.23      0.95 o 
  -5   3   0      807.24      778.44     20.11 o 
  -4   3   0      129.34      124.57      3.70 o 
  -3   3   0      217.60      226.02      4.95 o 
  -2   3   0    18154.15    17893.68    487.98 o 
  -1   3   0    17598.03    15818.45    835.32 o 
   0   3   0     1907.14     1958.12     23.77 o 
   1   3   0       53.03       49.86      1.38 o 
   2   3   0      202.43      167.80      3.24 o 
   3   3   0        5.89       10.33      0.67 o 
   4   3   0       53.02       52.56      1.95 o 
   5   3   0     1163.29     1182.22     15.68 o 
   6   3   0        4.29       10.92      1.17 o 
   7   3   0       49.98       48.85      4.37 o 
  -9   4   0        0.01        4.61      1.42 o 
  -8   4   0       14.74       16.65      3.51 o 
  -7   4   0       14.13       18.29      2.39 o 
  -6   4   0       40.43       40.62      3.77 o 
  -5   4   0        4.56        9.82      0.97 o 
  -4   4   0      695.91      693.42     11.88 o 
  -3   4   0       11.74       13.71      0.98 o 
  -2   4   0     1800.25     1752.53     23.55 o 
  -1   4   0     2236.17     2373.99     30.74 o 
   0   4   0       36.67       36.61      1.27 o 
   1   4   0      220.26      216.67      4.48 o 
   2   4   0     1591.23     1647.11     18.81 o 
   3   4   0      195.12      197.53      4.14 o 
   4   4   0       11.69       17.24      1.07 o 
   5   4   0       67.55       61.91      2.77 o 
   6   4   0        0.44        3.25      0.62 o 
  -9   5   0        1.47        4.32      1.27 o 
  -8   5   0       69.25       54.68      4.96 o 
  -7   5   0        9.11       15.64      3.23 o 
  -6   5   0        2.24        3.44      1.47 o 
  -5   5   0        3.81        4.03      1.23 o 
  -4   5   0       49.11       63.09      3.74 o 
  -3   5   0      635.49      638.11     12.40 o 
  -2   5   0      142.49      155.43      3.79 o 
  -1   5   0      435.19      444.33      7.52 o 
   0   5   0      204.46      204.03      7.59 o 
   1   5   0      189.99      203.99      3.86 o 
   2   5   0       39.45       20.57      1.08 o 
   3   5   0        1.18        2.73      0.45 o 
   4   5   0      392.26      388.44      7.14 o 
   5   5   0       93.56       96.74      3.22 o 
   6   5   0        2.02        4.78      1.21 o 
  -9   6   0        0.04        2.85      1.16 o 
  -8   6   0        0.40        0.00      0.79 o 
  -7   6   0       16.69       16.71      2.24 o 
  -6   6   0       13.22       13.71      2.92 o 
  -5   6   0        0.07        0.98      0.44 o 
  -4   6   0     1395.29     1422.89     21.47 o 
  -3   6   0     1783.37     1892.89     34.79 o 
  -2   6   0      563.45      593.17      9.98 o 
  -1   6   0       25.02       22.95      1.24 o 
   0   6   0      265.41      244.71      5.13 o 
   1   6   0       88.97       66.04      2.10 o 
   2   6   0      447.11      430.30      7.07 o 
   3   6   0      466.54      432.28      7.50 o 
   4   6   0      215.64      204.84      6.15 o 
   5   6   0       87.01       87.95      3.81 o 
   6   6   0        3.49        1.97      0.97 o 
  -9   7   0        1.12        6.10      1.12 o 
  -8   7   0        0.07        1.03      0.85 o 
  -7   7   0      103.34       96.77      6.41 o 
  -6   7   0        0.55        1.98      0.92 o 
  -5   7   0      116.10      108.50      4.88 o 
  -4   7   0       51.95       45.26      4.61 o 
  -3   7   0      806.26      740.92     13.45 o 
  -2   7   0      592.03      629.26     10.76 o 
  -1   7   0       23.57       23.76      1.33 o 
   0   7   0        9.90       15.20      1.09 o 
   1   7   0        0.03        1.31      0.41 o 
   2   7   0        6.57        9.25      1.14 o 
   3   7   0        1.26        2.64      0.71 o 
   4   7   0       37.25       43.21      2.52 o 
   5   7   0       64.13       67.39      3.34 o 
   6   7   0        2.85       11.30      2.19 o 
  -8   8   0        1.18        2.79      0.96 o 
  -7   8   0       65.32       66.77      5.09 o 
  -6   8   0        1.33        4.28      1.47 o 
  -5   8   0        0.18        3.86      0.77 o 
  -4   8   0      110.87      103.36      3.86 o 
  -3   8   0       97.15       93.03      3.39 o 
  -2   8   0      141.17      136.68      4.04 o 
  -1   8   0       18.05       25.08      1.47 o 
   0   8   0       91.11       60.87      2.43 o 
   1   8   0        8.47        9.61      2.11 o 
   2   8   0        2.41        5.44      1.17 o 
   3   8   0      187.20      180.13      5.98 o 
   4   8   0       31.25       33.53      2.22 o 
   5   8   0       42.02       37.70      2.83 o 
  -8   9   0       28.83       27.72      3.22 o 
  -7   9   0       51.38       47.75      4.37 o 
  -6   9   0       16.65       24.85      2.48 o 
  -5   9   0      211.06      199.01      6.10 o 
  -4   9   0       72.61       74.01      3.26 o 
  -3   9   0      300.76      278.49      6.85 o 
  -2   9   0        8.03       12.71      1.10 o 
  -1   9   0      196.55      187.54      4.99 o 
   0   9   0        5.88       10.31      1.40 o 
   1   9   0      569.68      570.95     16.67 o 
   2   9   0      482.03      452.68     10.72 o 
   3   9   0       17.14       19.87      1.64 o 
   4   9   0      191.05      183.02      8.67 o 
   5   9   0        6.35       15.15      1.85 o 
  -8  10   0       13.86       23.78      2.61 o 
  -7  10   0       12.63       16.39      2.22 o 
  -6  10   0       23.21       20.92      2.43 o 
  -5  10   0       60.21       62.64      3.19 o 
  -4  10   0       39.64       40.07      2.31 o 
  -3  10   0       81.33       71.55      5.63 o 
  -2  10   0        2.98        7.08      0.99 o 
  -1  10   0        6.76        9.72      2.37 o 
   0  10   0      421.59      439.17     14.46 o 
   1  10   0      113.30      108.46      6.40 o 
   2  10   0        2.79        6.18      1.49 o 
   3  10   0       24.25       30.60      2.87 o 
   4  10   0        2.05        4.11      0.96 o 
  -8  11   0        8.13        7.83      1.67 o 
  -7  11   0       19.71       13.93      1.73 o 
  -6  11   0        1.91        1.98      0.94 o 
  -5  11   0        6.40       13.83      1.19 o 
  -4  11   0        0.05        1.01      1.12 o 
  -3  11   0       81.70       75.76      5.37 o 
  -2  11   0        2.01        3.11      1.19 o 
  -1  11   0       18.52       16.36      2.35 o 
   0  11   0      124.33      118.29      6.98 o 
   1  11   0      101.53      102.69      6.45 o 
   2  11   0       15.22       17.00      1.93 o 
   3  11   0        5.12       10.37      1.40 o 
  -7  12   0       47.02       54.48      4.15 o 
  -6  12   0       17.38       17.31      1.97 o 
  -5  12   0        7.54       12.18      1.09 o 
  -4  12   0       27.08       22.62      2.81 o 
  -3  12   0        6.34        4.67      1.43 o 
  -2  12   0       38.09       37.11      3.82 o 
  -1  12   0      384.64      348.78     13.32 o 
   0  12   0       29.08       27.61      3.11 o 
   1  12   0        1.18        3.97      1.14 o 
   2  12   0       61.10       65.83      5.00 o 
  -5  13   0        1.49        6.27      1.34 o 
  -4  13   0        3.44        0.72      0.97 o 
  -3  13   0        5.98        6.45      1.80 o 
  -2  13   0       29.65       27.79      3.05 o 
  -1  13   0       30.08       32.55      3.51 o 
   0  13   0       83.51       78.04      5.79 o 
   1  13   0       36.01       40.43      3.84 o 
  -5  14   0        0.32        2.21      1.12 o 
  -4  14   0        6.04        4.83      1.23 o 
  -3  14   0       13.99       15.13      2.06 o 
  -2  14   0        6.47       13.71      1.78 o 
  -1  14   0       99.91       96.79      6.82 o 
   0  14   0        0.00        2.59      1.18 o 
  -3  15   0        6.05       14.30      1.76 o 
   3 -15   1        3.14        4.65      1.56 o 
   0 -14   1        0.21        3.51      1.16 o 
   1 -14   1        1.49        5.16      1.03 o 
   2 -14   1        0.13        0.57      1.01 o 
   3 -14   1       38.67       36.13      3.69 o 
   4 -14   1       18.76       20.25      3.75 o 
   5 -14   1        0.05        1.87      1.10 o 
  -1 -13   1        0.76        5.79      1.16 o 
   0 -13   1        3.17        3.69      1.21 o 
   1 -13   1       25.68       34.61      3.64 o 
   2 -13   1       25.69       26.78      2.98 o 
   3 -13   1       23.85       22.39      2.74 o 
   4 -13   1        1.48        3.88      1.16 o 
   5 -13   1        0.04        1.87      1.21 o 
  -3 -12   1       40.91       38.84      3.73 o 
  -2 -12   1        0.85        0.00      0.94 o 
  -1 -12   1       61.23       58.37      4.71 o 
   0 -12   1        5.58        5.18      1.73 o 
   1 -12   1       12.28       17.85      3.49 o 
   2 -12   1       37.47       36.81      3.77 o 
   3 -12   1        8.86        8.11      2.02 o 
   4 -12   1      104.67       92.72      6.43 o 
   5 -12   1        4.91       14.72      1.76 o 
   6 -12   1        0.74        1.65      0.86 o 
   7 -12   1        0.04        1.30      0.96 o 
  -3 -11   1       31.10       32.57      3.05 o 
  -2 -11   1       40.84       40.10      3.79 o 
  -1 -11   1       39.97       44.75      4.10 o 
   0 -11   1       25.10       37.48      3.77 o 
   1 -11   1      408.84      385.98     14.10 o 
   2 -11   1       65.60       55.25      4.71 o 
   3 -11   1        0.34        0.77      0.79 o 
   4 -11   1        0.22        4.24      0.66 o 
   5 -11   1       36.98       34.61      2.19 o 
   6 -11   1       37.45       34.50      3.18 o 
   7 -11   1        0.12        1.08      0.86 o 
  -4 -10   1       87.19       83.60      4.11 o 
  -3 -10   1        0.89        1.91      0.63 o 
  -2 -10   1        2.03        3.72      0.89 o 
  -1 -10   1       48.09       43.80      3.91 o 
   0 -10   1        0.20        0.40      0.69 o 
   1 -10   1      288.88      281.46     11.06 o 
   2 -10   1        1.06        1.67      1.01 o 
   3 -10   1        1.49        2.30      1.05 o 
   4 -10   1       36.89       45.45      2.46 o 
   5 -10   1        2.11        7.72      0.92 o 
   6 -10   1        4.42        7.06      1.84 o 
   7 -10   1        1.11        0.44      0.92 o 
   8 -10   1        2.94        5.31      1.12 o 
  -5  -9   1       26.21       30.11      2.02 o 
  -4  -9   1       66.57       69.38      3.59 o 
  -3  -9   1       14.93       16.63      1.50 o 
  -2  -9   1       42.25       48.81      2.94 o 
  -1  -9   1      589.84      618.46     18.32 o 
   0  -9   1      206.04      213.65      6.74 o 
   1  -9   1       12.38       16.87      2.35 o 
   2  -9   1       53.64       59.94      2.55 o 
   3  -9   1      108.28       91.04      3.52 o 
   4  -9   1       15.26       16.18      1.95 o 
   5  -9   1        0.84        3.63      0.75 o 
   6  -9   1       15.64       17.33      2.21 o 
   7  -9   1       10.11       16.14      1.93 o 
   8  -9   1        1.60        3.46      0.96 o 
  -5  -8   1       38.90       42.49      2.55 o 
  -4  -8   1      362.36      328.41      8.85 o 
  -3  -8   1      579.13      559.35     12.08 o 
  -2  -8   1        3.77        8.33      1.49 o 
  -1  -8   1       82.80       71.44      3.33 o 
   0  -8   1       21.74       15.46      2.06 o 
   1  -8   1      418.28      446.02     10.01 o 
   2  -8   1      308.68      352.63      7.42 o 
   3  -8   1        0.69        1.74      0.45 o 
   4  -8   1       87.03       84.55      3.51 o 
   5  -8   1      135.47      105.44      4.23 o 
   6  -8   1      229.60      210.33      9.61 o 
   7  -8   1        1.00        3.95      1.19 o 
   8  -8   1       19.30       21.03      2.66 o 
  -6  -7   1        6.26       12.11      1.38 o 
  -5  -7   1       31.63       27.50      1.96 o 
  -4  -7   1       13.68       14.05      1.46 o 
  -3  -7   1        4.56        7.90      1.36 o 
  -2  -7   1      779.52      756.34     21.96 o 
  -1  -7   1       70.55       76.43      2.24 o 
   0  -7   1       11.31        4.84      0.78 o 
   1  -7   1      202.23      178.46      3.82 o 
   2  -7   1       49.96       64.89      2.50 o 
   3  -7   1       28.60       21.40      1.50 o 
   4  -7   1       47.23       56.78      2.75 o 
   5  -7   1        0.25        3.23      0.71 o 
   6  -7   1       63.97       63.35      4.69 o 
   7  -7   1       14.40       18.49      2.54 o 
   8  -7   1       19.15       16.27      2.26 o 
  -6  -6   1       28.69       24.04      2.54 o 
  -5  -6   1       48.36       48.04      2.67 o 
  -4  -6   1      473.56      395.82     11.05 o 
  -3  -6   1      116.89      125.25      3.35 o 
  -2  -6   1      437.39      427.42      6.83 o 
  -1  -6   1       18.03       10.22      1.62 o 
   0  -6   1        2.12        1.47      0.41 o 
   1  -6   1       15.54       25.70      2.03 o 
   2  -6   1      711.57      764.86     12.29 o 
   3  -6   1        3.25       11.44      1.46 o 
   4  -6   1      135.08      117.64      4.08 o 
   5  -6   1        0.94        3.29      0.76 o 
   6  -6   1       17.27       19.06      3.29 o 
   7  -6   1       41.01       36.02      3.66 o 
   8  -6   1       17.83       17.09      2.28 o 
   9  -6   1        6.76       11.52      2.10 o 
  -7  -5   1        0.39        3.69      1.08 o 
  -6  -5   1        1.43        4.01      0.90 o 
  -5  -5   1       75.26       71.43      3.57 o 
  -4  -5   1      251.29      245.27      8.17 o 
  -3  -5   1       37.38       45.29      1.78 o 
  -2  -5   1     1691.78     1593.87     18.50 o 
  -1  -5   1        0.11        1.33      0.25 o 
   0  -5   1       20.22       20.62      1.01 o 
   1  -5   1     5829.12     5948.09    151.21 o 
   2  -5   1      950.29     1070.35     15.77 o 
   3  -5   1      190.12      203.51      5.08 o 
   4  -5   1      354.45      354.08      7.86 o 
   5  -5   1      207.30      185.23      5.56 o 
   6  -5   1        0.15        1.53      0.81 o 
   7  -5   1       88.92       99.76      6.78 o 
   8  -5   1        4.00        4.98      1.29 o 
   9  -5   1        0.13        1.51      1.07 o 
  -7  -4   1       48.35       49.79      3.93 o 
  -6  -4   1       32.18       36.13      2.30 o 
  -5  -4   1      104.41       96.34      3.09 o 
  -4  -4   1       26.17       25.38      1.33 o 
  -3  -4   1      273.92      255.26      4.79 o 
  -2  -4   1        0.54        1.15      0.21 o 
  -1  -4   1       39.65       39.13      1.25 o 
   0  -4   1     2996.77     3001.56     44.39 o 
   1  -4   1     1094.91     1218.95     16.80 o 
   2  -4   1        0.90        6.40      0.82 o 
   3  -4   1      190.64      190.70      4.78 o 
   4  -4   1        0.39        1.02      0.43 o 
   5  -4   1        1.12        7.76      0.98 o 
   6  -4   1        0.71        2.21      1.14 o 
   7  -4   1       53.23       39.39      3.97 o 
   8  -4   1        2.04        3.20      1.12 o 
   9  -4   1        0.10        0.68      0.99 o 
  -7  -3   1       42.80       45.78      2.70 o 
  -6  -3   1       55.35       49.97      4.19 o 
  -5  -3   1      280.48      264.69      5.45 o 
  -4  -3   1       50.40       50.43      2.99 o 
  -3  -3   1      119.57       96.58      2.50 o 
  -2  -3   1     3783.22     3794.77     39.43 o 
  -1  -3   1      878.28      876.33     10.20 o 
   0  -3   1     1450.47     1523.87     39.43 o 
   1  -3   1    13027.28    12731.15    345.97 o 
   2  -3   1     1932.92     1982.24     26.57 o 
   3  -3   1      551.23      580.43     10.10 o 
   4  -3   1       70.02       66.80      2.75 o 
   5  -3   1      228.73      236.25      6.28 o 
   6  -3   1      454.46      438.42     14.89 o 
   7  -3   1       68.40       54.48      4.80 o 
   8  -3   1        4.00        4.10      1.62 o 
  -8  -2   1       10.50       10.42      1.97 o 
  -7  -2   1        0.04        1.01      0.67 o 
  -6  -2   1      581.00      562.67     12.12 o 
  -5  -2   1        1.40        2.93      0.61 o 
  -4  -2   1     1201.26     1307.00     15.96 o 
  -3  -2   1      303.49      270.95      4.58 o 
  -2  -2   1      458.40      481.84      7.33 o 
  -1  -2   1     3535.27     3487.95     35.98 o 
   0  -2   1      112.17       96.55      3.07 o 
   1  -2   1      335.43      356.54      5.79 o 
   2  -2   1      707.01      732.86     11.23 o 
   3  -2   1     3792.78     3940.08     50.99 o 
   4  -2   1      252.53      257.52      4.75 o 
   5  -2   1      229.01      214.17      4.51 o 
   6  -2   1      146.43      146.17      7.76 o 
   7  -2   1       57.94       56.55      4.85 o 
   8  -2   1        5.11        4.87      1.36 o 
  -8  -1   1        2.87        4.17      1.43 o 
  -7  -1   1       15.22       16.53      1.36 o 
  -6  -1   1        3.60        9.94      2.13 o 
  -5  -1   1      173.12      160.20      3.69 o 
  -4  -1   1      151.98      154.31      3.34 o 
  -3  -1   1        4.17        3.94      0.46 o 
  -2  -1   1     1488.48     1531.21     16.73 o 
  -1  -1   1     1142.67     1291.62     23.89 o 
   0  -1   1       16.32       29.68      1.32 o 
   1  -1   1     3999.74     4038.32     51.65 o 
   2  -1   1      665.20      745.93      8.99 o 
   3  -1   1        2.25        2.56      0.89 o 
   4  -1   1       87.62       79.82      2.30 o 
   5  -1   1      192.31      196.66      4.28 o 
   6  -1   1       13.14       14.70      2.87 o 
   7  -1   1        0.25        0.00      0.86 o 
   8  -1   1       44.68       44.90      4.36 o 
  -8   0   1        0.52        2.48      0.96 o 
  -7   0   1      274.09      266.61      7.67 o 
  -6   0   1       21.10       23.28      1.76 o 
  -5   0   1      334.22      337.61      5.84 o 
  -4   0   1     1050.28     1011.23     12.56 o 
  -3   0   1      854.80      830.88     10.17 o 
  -2   0   1     4263.49     4360.28     93.13 o 
  -1   0   1        3.52        5.07      0.53 o 
   1   0   1      215.78      236.36      5.88 o 
   2   0   1      750.43      755.99      9.11 o 
   3   0   1     3878.51     3942.78     41.11 o 
   4   0   1      384.55      392.14      6.36 o 
   5   0   1      128.93      128.03      3.35 o 
   6   0   1       18.56       16.61      2.39 o 
   7   0   1       10.11       13.38      2.72 o 
   8   0   1        2.38        4.25      1.12 o 
  -8   1   1        7.88        8.66      2.00 o 
  -7   1   1       94.27       90.21      6.03 o 
  -6   1   1       30.19       34.47      2.17 o 
  -5   1   1      429.04      424.53      6.73 o 
  -4   1   1        9.70        8.68      1.02 o 
  -3   1   1       75.64       71.29      1.97 o 
  -2   1   1      337.06      348.49      8.33 o 
  -1   1   1     2073.49     2060.52     37.22 o 
   0   1   1      915.46      889.33     12.11 o 
   1   1   1     1087.18      998.76     11.15 o 
   2   1   1        0.25        0.83      0.46 o 
   3   1   1     1591.34     1718.26     19.45 o 
   4   1   1      186.35      212.98      4.34 o 
   5   1   1      305.82      305.18      5.81 o 
   6   1   1        6.96       11.71      2.66 o 
   7   1   1       32.67       32.22      3.71 o 
   8   1   1        8.54       12.57      2.70 o 
  -9   2   1       12.65       17.37      2.28 o 
  -8   2   1       16.84       17.02      3.51 o 
  -7   2   1      168.03      153.93      8.42 o 
  -6   2   1      119.95      113.82      4.32 o 
  -5   2   1       17.63       26.10      1.31 o 
  -4   2   1        2.98        3.41      0.97 o 
  -3   2   1       58.51       66.02      1.98 o 
  -2   2   1     6140.60     6099.99     86.06 o 
  -1   2   1      203.18      208.78      3.58 o 
   0   2   1      763.34      775.35     10.81 o 
   1   2   1       30.32       26.82      0.92 o 
   2   2   1      725.12      732.68      9.22 o 
   3   2   1     1557.93     1676.88     19.25 o 
   4   2   1      106.28       74.24      2.38 o 
   5   2   1      394.13      372.71      6.81 o 
   6   2   1      182.64      172.41      4.35 o 
   7   2   1       15.32       16.28      2.21 o 
   8   2   1       23.47       39.09      3.60 o 
  -9   3   1        0.55        1.42      1.12 o 
  -8   3   1       38.45       43.47      4.12 o 
  -7   3   1        4.05        7.35      1.87 o 
  -6   3   1      157.17      147.22      7.52 o 
  -5   3   1       68.67       66.02      4.47 o 
  -4   3   1      168.40      182.38      4.37 o 
  -3   3   1      370.02      409.58      7.11 o 
  -2   3   1     1752.35     1886.13     39.00 o 
  -1   3   1     3154.16     3106.31     56.09 o 
   0   3   1      304.87      307.41      5.37 o 
   1   3   1     2755.00     2680.81     28.31 o 
   2   3   1     1418.96     1606.73     18.21 o 
   3   3   1       58.03       41.23      1.61 o 
   4   3   1       10.48        9.85      0.73 o 
   5   3   1       42.42       48.26      1.99 o 
   6   3   1      199.53      191.18      4.76 o 
   7   3   1       23.66       29.04      3.22 o 
  -9   4   1       51.87       48.32      4.37 o 
  -8   4   1        4.05       10.94      2.41 o 
  -7   4   1        0.74        0.88      0.88 o 
  -6   4   1        8.24       16.16      2.24 o 
  -5   4   1      681.03      641.87     11.24 o 
  -4   4   1      285.84      296.90      6.23 o 
  -3   4   1      394.96      393.16      7.13 o 
  -2   4   1      489.22      511.71      8.22 o 
  -1   4   1       17.22       20.73      1.49 o 
   0   4   1     1686.93     1657.46     22.40 o 
   1   4   1      406.49      391.39      5.86 o 
   2   4   1     3390.16     3564.32     37.80 o 
   3   4   1      560.15      602.42      8.94 o 
   4   4   1       98.68       91.07      2.87 o 
   5   4   1      328.07      284.35      6.01 o 
   6   4   1        0.01        0.78      0.45 o 
   7   4   1        0.05        0.64      1.14 o 
  -9   5   1        6.92        5.66      1.36 o 
  -8   5   1       94.41       85.37      6.05 o 
  -7   5   1       66.71       67.69      5.22 o 
  -6   5   1       93.80      103.70      6.18 o 
  -5   5   1        2.41        7.76      0.80 o 
  -4   5   1       10.32        5.65      1.59 o 
  -3   5   1     1039.53      998.09     15.03 o 
  -2   5   1      114.93      127.94      3.97 o 
  -1   5   1      388.37      376.22      6.82 o 
   0   5   1      528.51      510.52      8.69 o 
   1   5   1       46.15       51.86      1.80 o 
   2   5   1      278.87      297.38      5.53 o 
   3   5   1      422.44      389.78      6.85 o 
   4   5   1       32.53       33.42      1.65 o 
   5   5   1       41.44       36.85      1.77 o 
   6   5   1       66.52       71.96      3.14 o 
  -9   6   1        0.20        5.73      1.30 o 
  -8   6   1        9.85        8.03      2.17 o 
  -7   6   1       21.94       28.18      3.20 o 
  -6   6   1       34.04       22.35      2.66 o 
  -5   6   1       11.99        8.78      1.03 o 
  -4   6   1      425.31      402.41      8.21 o 
  -3   6   1      793.51      810.31     12.99 o 
  -2   6   1     1404.87     1458.83     20.66 o 
  -1   6   1      683.12      700.08     11.37 o 
   0   6   1      492.64      534.40      9.39 o 
   1   6   1      196.69      259.67      5.91 o 
   2   6   1       10.92       12.69      0.90 o 
   3   6   1      219.19      198.22      4.71 o 
   4   6   1        3.75        7.90      1.00 o 
   5   6   1       15.93       18.79      1.37 o 
   6   6   1        1.91        6.51      1.54 o 
  -9   7   1        0.96        0.00      1.03 o 
  -8   7   1        0.64        2.55      0.81 o 
  -7   7   1       21.37       21.36      2.65 o 
  -6   7   1      144.84      160.29      7.99 o 
  -5   7   1       77.80       79.74      3.27 o 
  -4   7   1      169.90      179.04      5.03 o 
  -3   7   1       10.89       17.25      1.22 o 
  -2   7   1       16.70       17.04      1.47 o 
  -1   7   1     1403.17     1510.07     21.80 o 
   0   7   1     3677.81     3711.96     48.57 o 
   1   7   1       53.65       56.88      2.52 o 
   2   7   1      341.63      325.51      6.30 o 
   3   7   1      203.12      174.58      4.51 o 
   4   7   1       37.01       34.65      2.29 o 
   5   7   1       25.72       29.47      2.12 o 
   6   7   1       36.78       49.94      2.66 o 
  -8   8   1        1.26        1.16      0.86 o 
  -7   8   1       24.84       31.54      3.27 o 
  -6   8   1        1.44        3.33      1.08 o 
  -5   8   1       65.59       50.75      3.07 o 
  -4   8   1        0.21        3.13      0.59 o 
  -3   8   1       10.13       13.61      1.10 o 
  -2   8   1        6.24        6.41      0.74 o 
  -1   8   1       43.12       38.07      2.00 o 
   0   8   1       78.87       72.17      2.43 o 
   1   8   1      196.95      204.83      8.22 o 
   2   8   1      250.27      233.05      9.37 o 
   3   8   1      177.18      157.13      5.57 o 
   4   8   1        2.62        2.24      1.15 o 
   5   8   1       52.84       49.19      2.77 o 
  -8   9   1       20.56       21.93      2.61 o 
  -7   9   1        2.53        1.34      0.90 o 
  -6   9   1      214.97      200.15      9.32 o 
  -5   9   1        1.05        3.23      0.92 o 
  -4   9   1      107.58      102.28      3.83 o 
  -3   9   1      187.98      180.80      5.22 o 
  -2   9   1       39.76       43.23      2.21 o 
  -1   9   1       59.96       47.78      2.32 o 
   0   9   1       25.50       26.84      2.25 o 
   1   9   1       62.75       55.82      4.25 o 
   2   9   1      120.63      123.07      6.75 o 
   3   9   1        3.09        9.83      1.45 o 
   4   9   1       32.44       32.88      3.07 o 
   5   9   1      119.97      136.74      7.44 o 
  -8  10   1        7.74        4.71      1.58 o 
  -7  10   1       15.22       11.56      1.64 o 
  -6  10   1       41.04       34.83      3.27 o 
  -5  10   1      114.73       98.35      4.02 o 
  -4  10   1        0.51        1.83      0.53 o 
  -3  10   1        6.55        8.58      0.95 o 
  -2  10   1       75.11       74.96      4.90 o 
  -1  10   1      644.19      659.49     18.49 o 
   0  10   1        0.14        0.55      0.94 o 
   1  10   1        7.23        8.03      2.10 o 
   2  10   1      365.22      327.74     12.50 o 
   3  10   1       18.79       26.43      2.66 o 
   4  10   1       11.60       12.70      1.64 o 
  -8  11   1        3.25        8.49      1.84 o 
  -7  11   1       40.38       45.16      3.95 o 
  -6  11   1       12.03       14.92      1.84 o 
  -5  11   1       74.67       74.42      3.44 o 
  -4  11   1        0.64        0.73      0.48 o 
  -3  11   1       24.18       25.52      2.10 o 
  -2  11   1        8.69        9.80      2.19 o 
  -1  11   1        5.46       12.11      2.55 o 
   0  11   1      129.44      126.60      7.09 o 
   1  11   1        1.43        1.91      1.08 o 
   2  11   1      128.22      113.00      6.95 o 
   3  11   1       11.13       16.82      1.93 o 
  -7  12   1        0.01        0.00      0.94 o 
  -6  12   1        0.05        4.28      0.97 o 
  -5  12   1       47.70       56.08      3.99 o 
  -4  12   1        4.19        9.28      1.07 o 
  -3  12   1        7.40        6.56      1.87 o 
  -2  12   1       10.09       12.37      2.72 o 
  -1  12   1       76.17       74.36      5.55 o 
   0  12   1        0.47        2.90      1.05 o 
   1  12   1       15.12       19.45      2.48 o 
   2  12   1       66.30       73.90      5.16 o 
  -6  13   1       15.70       17.99      1.75 o 
  -4  13   1       22.07       23.36      2.68 o 
  -3  13   1       26.06       31.26      3.40 o 
  -2  13   1       19.63       18.60      2.48 o 
  -1  13   1       14.85       15.82      2.22 o 
   0  13   1       17.78       23.42      2.79 o 
   1  13   1       10.04       11.03      2.15 o 
  -4  14   1        5.30        5.15      1.21 o 
  -3  14   1       23.25       24.39      3.05 o 
  -2  14   1        4.01        6.91      1.47 o 
  -1  14   1        0.05        0.85      0.94 o 
   0  14   1        9.56       11.93      1.75 o 
   0 -14   2       11.31       13.23      1.67 o 
   1 -14   2       30.32       43.34      3.99 o 
   2 -14   2        0.19        0.06      1.03 o 
   3 -14   2       10.41       13.29      2.66 o 
   4 -14   2        3.42        7.63      1.82 o 
   5 -14   2        0.01        1.78      1.23 o 
  -1 -13   2       90.85      103.00      7.06 o 
   0 -13   2       86.27       70.03      5.55 o 
   1 -13   2       18.86       22.29      2.54 o 
   2 -13   2       10.98       13.89      1.98 o 
   3 -13   2        8.15       12.55      2.74 o 
   4 -13   2        5.93        7.43      1.80 o 
   5 -13   2       15.54       15.84      2.33 o 
  -3 -12   2       16.80       19.02      2.11 o 
  -2 -12   2       11.09       14.30      2.63 o 
  -1 -12   2       11.45       16.89      2.30 o 
   0 -12   2       13.71       15.24      2.17 o 
   1 -12   2        0.29        1.03      0.92 o 
   2 -12   2       39.47       34.09      3.64 o 
   3 -12   2       29.29       32.33      3.57 o 
   4 -12   2        0.30        0.90      0.94 o 
   5 -12   2       91.38       85.87      6.16 o 
   6 -12   2       19.75       16.23      2.02 o 
   7 -12   2       20.34       20.03      2.08 o 
  -3 -11   2       59.79       62.86      4.87 o 
  -2 -11   2       56.16       54.15      3.31 o 
  -1 -11   2      119.37      124.67      7.33 o 
   0 -11   2      215.78      222.37     10.44 o 
   1 -11   2        3.06        2.48      1.49 o 
   2 -11   2      188.63      171.46      8.93 o 
   3 -11   2        1.82        1.07      0.88 o 
   4 -11   2      214.03      212.61     10.48 o 
   5 -11   2        7.22       11.56      1.11 o 
   6 -11   2       13.64       11.28      1.51 o 
   7 -11   2        0.55        2.39      0.99 o 
  -4 -10   2       10.67       13.86      1.38 o 
  -3 -10   2       13.95       14.29      1.61 o 
  -2 -10   2       13.51       12.16      1.95 o 
  -1 -10   2      792.20      754.86     15.15 o 
   0 -10   2       80.41       70.86      3.91 o 
   1 -10   2       67.33       69.60      4.79 o 
   2 -10   2       59.22       51.46      4.36 o 
   3 -10   2       11.22       15.07      2.13 o 
   4 -10   2      281.27      243.76      6.95 o 
   5 -10   2       65.06       70.45      3.40 o 
   6 -10   2       46.80       49.73      3.91 o 
   7 -10   2        8.94        7.85      1.54 o 
   8 -10   2        1.22        0.53      0.96 o 
  -5  -9   2       27.94       29.30      1.95 o 
  -4  -9   2        8.23       10.20      1.10 o 
  -3  -9   2       27.95       21.66      1.79 o 
  -2  -9   2      146.21      139.90      5.34 o 
  -1  -9   2       41.48       51.60      3.00 o 
   0  -9   2       96.24       96.01      5.81 o 
   1  -9   2      198.61      182.04      9.66 o 
   2  -9   2       17.40       15.10      1.15 o 
   3  -9   2      107.64      112.34      3.99 o 
   4  -9   2      660.94      647.15     12.90 o 
   5  -9   2       11.06        7.86      1.27 o 
   6  -9   2       20.06       24.92      2.81 o 
   7  -9   2        7.49       10.48      1.47 o 
   8  -9   2        4.61        6.34      1.49 o 
  -5  -8   2       35.90       40.12      2.31 o 
  -4  -8   2       25.84       29.36      2.02 o 
  -3  -8   2      136.50      134.80      5.08 o 
  -2  -8   2      620.16      640.71     12.92 o 
  -1  -8   2      693.23      688.79     13.19 o 
   0  -8   2       87.23       87.18      5.03 o 
   1  -8   2       50.30       51.32      1.87 o 
   2  -8   2      466.71      472.59      9.09 o 
   3  -8   2      206.82      195.39      5.48 o 
   4  -8   2        0.38        2.54      0.53 o 
   5  -8   2       10.23       13.03      1.19 o 
   6  -8   2        7.24       10.05      2.26 o 
   7  -8   2       10.86       18.86      2.46 o 
   8  -8   2        6.19        7.79      2.00 o 
  -6  -7   2       75.90       79.53      5.66 o 
  -5  -7   2        0.04        0.94      0.55 o 
  -4  -7   2       41.00       36.01      2.22 o 
  -3  -7   2      460.42      416.42     18.20 o 
  -2  -7   2      118.69      119.60      4.37 o 
  -1  -7   2        0.26        1.28      0.47 o 
   0  -7   2       58.50       45.24      2.37 o 
   1  -7   2      919.77      859.81     16.43 o 
   2  -7   2      712.40      750.92     12.54 o 
   3  -7   2        2.07        7.50      1.55 o 
   4  -7   2      663.13      658.80     12.68 o 
   5  -7   2       90.59       78.39      3.59 o 
   6  -7   2        4.80        8.64      1.43 o 
   7  -7   2        6.90       10.77      1.49 o 
   8  -7   2        1.16        0.29      0.90 o 
  -6  -6   2       76.41       75.23      5.53 o 
  -5  -6   2       49.99       51.56      4.71 o 
  -4  -6   2       42.50       46.90      2.63 o 
  -3  -6   2      207.55      194.67      7.89 o 
  -2  -6   2       10.50        8.19      1.00 o 
  -1  -6   2      196.20      205.34      5.45 o 
   0  -6   2        3.00        7.35      0.88 o 
   1  -6   2      152.57      157.05      3.39 o 
   2  -6   2        9.84        9.61      1.02 o 
   3  -6   2     1129.56     1137.64     26.17 o 
   4  -6   2        6.28        8.92      1.34 o 
   5  -6   2       31.03       34.54      2.69 o 
   6  -6   2        0.84        1.29      0.81 o 
   7  -6   2       52.04       45.38      4.36 o 
   8  -6   2        4.68        4.47      1.38 o 
  -7  -5   2       39.17       54.64      4.30 o 
  -6  -5   2       22.39       24.81      2.61 o 
  -5  -5   2      149.94      144.33      4.87 o 
  -4  -5   2     1362.30     1386.20     21.89 o 
  -3  -5   2       88.63       91.58      2.60 o 
  -2  -5   2      641.45      654.47      8.87 o 
  -1  -5   2       33.07       32.70      1.79 o 
   0  -5   2      546.04      651.53     13.13 o 
   1  -5   2      801.10      817.59     11.31 o 
   2  -5   2     1914.54     1972.97     27.21 o 
   3  -5   2      926.85      987.99     15.86 o 
   4  -5   2      397.53      395.90      8.76 o 
   5  -5   2       43.15       40.06      2.36 o 
   6  -5   2        2.19        4.18      0.93 o 
   7  -5   2        8.76       12.88      2.85 o 
   8  -5   2        6.36       10.11      2.22 o 
  -7  -4   2       13.89       21.10      2.28 o 
  -6  -4   2        0.37        3.42      1.01 o 
  -5  -4   2      131.35      124.42      3.96 o 
  -4  -4   2      744.44      728.60     10.49 o 
  -3  -4   2      147.42      143.08      3.28 o 
  -2  -4   2       87.85      117.47      2.59 o 
  -1  -4   2       17.98       22.05      1.33 o 
   0  -4   2      853.35      910.37     13.62 o 
   1  -4   2       37.26       40.81      1.18 o 
   2  -4   2      797.88      782.83     12.41 o 
   3  -4   2     1077.86      962.21     15.44 o 
   4  -4   2        8.91        5.95      1.35 o 
   5  -4   2       80.96       80.62      3.52 o 
   6  -4   2       23.18       23.40      1.81 o 
   7  -4   2        2.17        3.44      1.32 o 
   8  -4   2        2.38        6.21      1.64 o 
  -7  -3   2       11.03       13.62      1.98 o 
  -6  -3   2      111.53       97.12      7.46 o 
  -5  -3   2      209.15      203.59      4.60 o 
  -4  -3   2       83.72       86.83      2.57 o 
  -3  -3   2       24.12       28.83      1.20 o 
  -2  -3   2       46.93       47.62      2.42 o 
  -1  -3   2     1316.10     1383.92     22.92 o 
   0  -3   2     1801.63     1759.42     54.02 o 
   1  -3   2     1081.27     1229.81     15.58 o 
   2  -3   2      354.12      390.23      7.30 o 
   3  -3   2        1.63        2.96      0.60 o 
   4  -3   2       27.03       30.57      1.90 o 
   5  -3   2        0.34        0.96      0.57 o 
   6  -3   2       16.50       13.78      1.44 o 
   7  -3   2       83.76       76.09      5.79 o 
   8  -3   2        6.50        8.47      1.58 o 
  -7  -2   2       36.83       41.66      2.54 o 
  -6  -2   2       10.70       19.72      1.66 o 
  -5  -2   2      606.10      628.94      9.45 o 
  -4  -2   2      401.58      365.51      6.08 o 
  -3  -2   2        0.89        0.73      0.20 o 
  -2  -2   2      293.03      333.39      6.09 o 
  -1  -2   2     2449.51     2842.39     51.83 o 
   0  -2   2      246.11      263.49      7.30 o 
   1  -2   2     5088.39     5255.89    137.75 o 
   2  -2   2     1178.70     1237.96     17.95 o 
   3  -2   2      341.53      320.13      4.99 o 
   4  -2   2       35.97       37.60      1.42 o 
   5  -2   2       15.46       22.93      1.72 o 
   6  -2   2       33.93       27.20      2.01 o 
   7  -2   2       36.10       37.11      3.93 o 
   8  -2   2        0.58        0.59      1.08 o 
  -8  -1   2        1.41        2.02      0.96 o 
  -7  -1   2       16.89       17.22      2.25 o 
  -6  -1   2       50.81       46.75      2.72 o 
  -5  -1   2      157.50      173.42      5.43 o 
  -4  -1   2     1453.11     1537.10     22.63 o 
  -3  -1   2     1402.35     1580.95     17.86 o 
  -2  -1   2      332.14      315.61      7.31 o 
  -1  -1   2     2431.05     2561.18     31.07 o 
   0  -1   2     3455.94     3556.28     64.98 o 
   1  -1   2    11162.87    10928.47    636.02 o 
   2  -1   2     2232.86     2308.43     31.01 o 
   3  -1   2     1201.25     1187.04     14.07 o 
   4  -1   2       33.77       28.19      1.27 o 
   5  -1   2      188.43      186.09      6.49 o 
   6  -1   2       84.78       86.55      5.42 o 
   7  -1   2       39.32       35.69      3.75 o 
   8  -1   2       30.95       31.21      3.42 o 
  -8   0   2        0.83        2.28      0.96 o 
  -7   0   2       63.99       69.45      4.01 o 
  -6   0   2       21.35       18.09      1.98 o 
  -5   0   2      191.21      201.60      5.86 o 
  -4   0   2        0.45        1.02      0.38 o 
  -3   0   2      785.48      867.73     10.55 o 
  -2   0   2     1046.04     1058.06     20.49 o 
  -1   0   2       48.37       49.16      1.91 o 
   0   0   2     9291.59     8822.87    534.35 o 
   1   0   2       80.31       81.33      2.36 o 
   2   0   2      868.67      877.06     10.47 o 
   3   0   2      713.86      776.51     10.01 o 
   4   0   2      773.73      765.39     10.45 o 
   5   0   2       23.10       19.72      1.10 o 
   6   0   2       36.56       42.34      2.48 o 
   7   0   2      156.16      138.84      8.51 o 
   8   0   2       24.42       19.19      2.70 o 
  -8   1   2        2.53        9.15      2.33 o 
  -7   1   2      193.86      184.75      8.77 o 
  -6   1   2      165.71      174.76      5.72 o 
  -5   1   2      226.13      218.43      6.13 o 
  -4   1   2      330.38      315.71      5.51 o 
  -3   1   2       30.26       30.51      2.06 o 
  -2   1   2     1114.13     1203.13     23.16 o 
  -1   1   2     5585.49     5291.18     97.50 o 
   0   1   2       10.59        6.53      0.56 o 
   1   1   2     1515.45     1520.94     20.78 o 
   2   1   2        6.59       13.24      0.71 o 
   3   1   2     2308.63     2488.64     27.26 o 
   4   1   2       14.62       12.86      1.14 o 
   5   1   2        7.67       12.45      0.96 o 
   6   1   2        7.78       12.60      2.02 o 
   7   1   2       35.51       24.78      3.00 o 
   8   1   2        4.04        7.76      1.73 o 
  -9   2   2       33.95       36.70      3.51 o 
  -8   2   2       10.91       17.77      2.19 o 
  -7   2   2       13.91       16.97      1.50 o 
  -6   2   2      228.97      201.05      6.20 o 
  -5   2   2       92.63       84.84      4.93 o 
  -4   2   2      288.26      337.79      5.78 o 
  -3   2   2        1.37        6.87      0.96 o 
  -2   2   2     9302.82     9167.61    157.75 o 
  -1   2   2     2712.76     2796.29     35.67 o 
   0   2   2     2418.52     2437.34     31.57 o 
   1   2   2    11090.62    10477.94    161.59 o 
   2   2   2     2447.92     2603.17     27.99 o 
   3   2   2      793.00      808.85     10.78 o 
   4   2   2      112.55      118.10      3.17 o 
   5   2   2      175.79      171.98      5.81 o 
   6   2   2       40.59       51.90      2.78 o 
   7   2   2       28.14       36.06      3.55 o 
  -9   3   2        0.09        1.07      1.03 o 
  -8   3   2       12.19       14.04      1.91 o 
  -7   3   2      183.31      164.13      5.80 o 
  -6   3   2       15.16       25.00      2.79 o 
  -5   3   2        3.47        6.93      1.78 o 
  -4   3   2       14.61        8.22      0.63 o 
  -3   3   2      224.29      215.96      4.22 o 
  -2   3   2      368.37      450.63      7.12 o 
  -1   3   2     4292.30     4132.62     52.02 o 
   0   3   2      496.41      443.26      7.43 o 
   1   3   2      138.28      153.48      3.84 o 
   2   3   2      318.89      357.33      5.78 o 
   3   3   2     1256.50     1235.04     15.35 o 
   4   3   2      544.82      542.43      8.71 o 
   5   3   2        1.64        2.01      0.49 o 
   6   3   2        0.47        2.67      0.63 o 
   7   3   2       30.41       35.67      3.46 o 
  -9   4   2        6.85       14.50      1.67 o 
  -8   4   2        3.28        4.76      1.43 o 
  -7   4   2        0.05        0.22      0.72 o 
  -6   4   2        0.19        0.00      0.79 o 
  -5   4   2      248.64      266.74      9.70 o 
  -4   4   2       27.00       24.10      1.23 o 
  -3   4   2     2854.08     2968.19     38.50 o 
  -2   4   2       17.65       22.46      1.07 o 
  -1   4   2       55.45       52.23      1.86 o 
   0   4   2      868.96      820.78     12.54 o 
   1   4   2     2343.28     2372.81     31.91 o 
   2   4   2        3.54        6.46      0.61 o 
   3   4   2       10.98       12.20      1.35 o 
   4   4   2        0.25        0.71      0.37 o 
   5   4   2       14.69       18.92      1.52 o 
   6   4   2        9.30       19.28      2.46 o 
   7   4   2        5.79       12.57      1.82 o 
  -9   5   2        0.36        1.87      1.01 o 
  -8   5   2        4.94        5.20      1.51 o 
  -7   5   2        6.78        3.31      1.18 o 
  -6   5   2       12.61       11.96      2.61 o 
  -5   5   2        1.91        1.40      0.72 o 
  -4   5   2     1473.47     1502.94     21.59 o 
  -3   5   2      230.34      256.91      5.33 o 
  -2   5   2        4.77        9.58      0.73 o 
  -1   5   2       85.15       89.32      2.78 o 
   0   5   2      195.49      161.96      4.16 o 
   1   5   2       74.16       64.08      2.52 o 
   2   5   2       51.10       51.38      1.97 o 
   3   5   2      199.21      184.43      4.43 o 
   4   5   2        2.00        3.26      0.52 o 
   5   5   2       50.07       51.59      2.28 o 
   6   5   2      109.81      106.89      4.48 o 
  -9   6   2        0.02        0.00      0.97 o 
  -8   6   2       10.25        9.72      2.44 o 
  -7   6   2       89.57       64.49      5.11 o 
  -6   6   2        6.62        9.17      2.43 o 
  -5   6   2      874.51      858.59     21.41 o 
  -4   6   2       63.51       88.30      3.05 o 
  -3   6   2      498.79      495.35      8.92 o 
  -2   6   2      878.87      950.99     14.67 o 
  -1   6   2       66.60       66.02      2.53 o 
   0   6   2     1084.75     1127.66     29.18 o 
   1   6   2        9.89       16.66      2.30 o 
   2   6   2      108.24      107.89      3.85 o 
   3   6   2      104.87       98.41      3.15 o 
   4   6   2       23.16       20.30      1.32 o 
   5   6   2        0.39        2.84      0.93 o 
   6   6   2        5.33        9.04      1.54 o 
  -9   7   2        2.21        4.85      1.27 o 
  -8   7   2       20.73       22.42      2.63 o 
  -7   7   2        0.39        1.03      0.85 o 
  -6   7   2       40.92       34.04      3.35 o 
  -5   7   2     1040.33      872.54     22.20 o 
  -4   7   2      102.46       97.83      3.43 o 
  -3   7   2      221.29      224.39      5.46 o 
  -2   7   2      224.82      282.99      6.36 o 
  -1   7   2      151.81      143.55      4.23 o 
   0   7   2      173.93      187.89      5.08 o 
   1   7   2       12.61       16.50      1.28 o 
   2   7   2      302.60      273.48      6.95 o 
   3   7   2      265.38      263.28      8.14 o 
   4   7   2       13.22       13.82      2.06 o 
   5   7   2       98.95       95.81      4.13 o 
   6   7   2        1.33        4.71      1.29 o 
  -8   8   2       59.06       56.52      4.83 o 
  -7   8   2       77.22       80.50      5.75 o 
  -6   8   2       67.14       57.84      4.48 o 
  -5   8   2       89.17       79.71      5.00 o 
  -4   8   2      158.64      150.85      4.62 o 
  -3   8   2        1.82        4.92      1.49 o 
  -2   8   2       87.07       89.68      3.35 o 
  -1   8   2        2.10        3.90      0.76 o 
   0   8   2       33.20       45.62      2.33 o 
   1   8   2      219.18      210.94      5.98 o 
   2   8   2      116.03      119.75      4.38 o 
   3   8   2       71.60       70.08      4.80 o 
   4   8   2        2.32        5.20      1.18 o 
   5   8   2       40.36       50.62      3.77 o 
  -8   9   2       57.28       63.87      4.71 o 
  -7   9   2       32.01       46.70      3.93 o 
  -6   9   2      187.21      169.75      8.38 o 
  -5   9   2       17.49       12.99      1.67 o 
  -4   9   2        4.50        9.80      1.10 o 
  -3   9   2       37.24       50.50      4.29 o 
  -2   9   2      295.07      323.58      7.57 o 
  -1   9   2       40.72       37.37      2.17 o 
   0   9   2      189.89      179.60      5.38 o 
   1   9   2        0.87        2.67      1.21 o 
   2   9   2      175.57      169.13      8.23 o 
   3   9   2        0.08        1.67      1.03 o 
   4   9   2        4.01        9.32      1.29 o 
  -8  10   2        0.03        0.11      1.03 o 
  -7  10   2       73.34       74.90      5.35 o 
  -6  10   2      123.09      112.37      6.58 o 
  -5  10   2       28.08       34.28      3.09 o 
  -4  10   2       18.84       17.77      1.41 o 
  -3  10   2        1.56        3.63      0.79 o 
  -2  10   2      101.45       95.97      3.71 o 
  -1  10   2       14.19       14.40      1.28 o 
   0  10   2      337.17      323.16     11.85 o 
   1  10   2        0.01        0.77      1.14 o 
   2  10   2      111.33      113.47      6.80 o 
   3  10   2        7.45       12.30      1.67 o 
   4  10   2       10.70       17.37      2.70 o 
  -8  11   2        7.03        7.61      1.91 o 
  -7  11   2       64.71       51.20      4.14 o 
  -6  11   2       12.11       14.61      2.02 o 
  -5  11   2       96.71      101.62      5.92 o 
  -4  11   2       10.62       11.30      1.10 o 
  -3  11   2        3.54        3.01      0.74 o 
  -2  11   2      131.14      117.90      4.36 o 
  -1  11   2        0.49        0.00      0.62 o 
   0  11   2       24.78       30.14      3.14 o 
   1  11   2       10.10       14.76      2.81 o 
   2  11   2       58.83       64.44      4.85 o 
   3  11   2        0.95        5.13      1.60 o 
  -7  12   2        0.07        3.35      0.99 o 
  -6  12   2        8.76        6.87      1.45 o 
  -5  12   2        7.09        9.81      2.02 o 
  -4  12   2        2.23        0.57      0.92 o 
  -3  12   2       14.87       19.06      2.24 o 
  -2  12   2        1.90        6.29      1.49 o 
  -1  12   2        0.01        1.47      1.01 o 
   0  12   2       24.55       24.33      2.78 o 
   1  12   2      101.87      100.24      6.49 o 
   2  12   2       31.59       29.28      2.96 o 
  -6  13   2        4.80        4.15      0.94 o 
  -5  13   2        2.90        3.01      1.03 o 
  -4  13   2       20.12       16.45      2.21 o 
  -3  13   2       35.05       42.81      3.82 o 
  -2  13   2       26.59       32.15      3.23 o 
  -1  13   2        5.56       11.93      1.76 o 
   0  13   2        3.47        6.93      1.65 o 
   1  13   2        0.02        2.41      0.85 o 
  -4  14   2        0.02        2.06      1.14 o 
  -3  14   2       50.84       53.63      4.65 o 
  -2  14   2       16.53       22.86      2.59 o 
  -1  14   2        1.40        4.83      1.19 o 
   0  14   2       89.83       87.04      6.12 o 
   0 -14   3       58.35       48.08      4.74 o 
   1 -14   3       30.04       29.88      3.38 o 
   2 -14   3        0.53        3.44      1.23 o 
   3 -14   3       13.83       13.20      2.72 o 
   4 -14   3        4.06        6.97      1.56 o 
   5 -14   3        2.01        6.62      1.82 o 
  -1 -13   3        0.29        2.55      0.92 o 
   0 -13   3      127.75      118.34      7.77 o 
   1 -13   3       22.62       21.10      2.83 o 
   2 -13   3       21.66       19.34      2.92 o 
   3 -13   3        1.64        3.47      1.19 o 
   4 -13   3        4.15        5.59      1.43 o 
   5 -13   3        0.64        3.64      1.19 o 
  -3 -12   3        2.85        4.22      0.78 o 
  -2 -12   3       21.16       18.22      1.65 o 
  -1 -12   3       17.87       24.87      2.76 o 
   0 -12   3       22.13       18.09      2.43 o 
   1 -12   3      152.53      133.16      8.23 o 
   2 -12   3       87.79       80.52      6.27 o 
   3 -12   3        7.18        7.46      2.22 o 
   4 -12   3        5.26       10.62      2.70 o 
   5 -12   3        0.10        2.21      1.10 o 
   6 -12   3        0.68        3.25      1.23 o 
   7 -12   3        0.29        4.36      0.99 o 
  -3 -11   3       22.52       21.07      3.68 o 
  -2 -11   3      113.31      103.29      4.84 o 
  -1 -11   3      120.83      125.18      6.16 o 
   0 -11   3       39.64       43.01      3.12 o 
   1 -11   3      232.45      212.96      8.11 o 
   2 -11   3      275.98      234.32     11.17 o 
   3 -11   3      224.71      211.21     10.73 o 
   4 -11   3       10.37       18.93      2.65 o 
   5 -11   3       43.83       37.20      3.82 o 
   6 -11   3        0.06        1.84      1.14 o 
   7 -11   3        2.11        5.66      0.97 o 
  -4 -10   3        2.34        4.88      0.94 o 
  -3 -10   3        0.26        1.51      0.64 o 
  -2 -10   3      215.81      185.76      6.58 o 
  -1 -10   3      123.39      133.70      5.41 o 
   0 -10   3      106.93       98.69      3.82 o 
   1 -10   3        0.67        2.40      2.77 o 
   2 -10   3      492.08      428.40     15.33 o 
   3 -10   3       51.40       66.02      5.27 o 
   4 -10   3       80.03       69.02      3.33 o 
   5 -10   3       47.36       49.07      2.86 o 
   6 -10   3       17.35       18.88      1.64 o 
   7 -10   3        6.57        5.57      1.18 o 
  -5  -9   3       45.60       41.24      2.57 o 
  -4  -9   3        0.03        2.19      0.59 o 
  -3  -9   3      171.91      168.72      6.04 o 
  -2  -9   3       24.22       22.03      1.91 o 
  -1  -9   3        0.06        0.82      0.64 o 
   0  -9   3       49.57       42.74      2.67 o 
   1  -9   3       80.75       89.60      4.45 o 
   2  -9   3       59.53       60.16      4.69 o 
   3  -9   3      123.22      115.27      9.95 o 
   4  -9   3       28.69       29.58      2.93 o 
   5  -9   3        1.24        4.82      1.97 o 
   6  -9   3        5.27       10.07      1.57 o 
   7  -9   3       27.36       21.76      2.74 o 
   8  -9   3        9.75       16.27      1.98 o 
  -5  -8   3        4.71        6.49      0.99 o 
  -4  -8   3        6.05        4.55      1.33 o 
  -3  -8   3      749.82      734.93     14.65 o 
  -2  -8   3       52.33       47.97      2.79 o 
  -1  -8   3        0.83        2.42      0.77 o 
   0  -8   3        3.59        1.94      1.04 o 
   1  -8   3        0.12        1.59      0.66 o 
   2  -8   3      264.87      261.06      8.14 o 
   3  -8   3      333.19      311.93      7.55 o 
   4  -8   3       49.25       50.57      2.81 o 
   5  -8   3       21.03       18.96      1.85 o 
   6  -8   3       10.79       11.99      1.71 o 
   7  -8   3        5.80        7.68      1.84 o 
   8  -8   3       56.68       55.89      4.69 o 
  -6  -7   3       41.15       43.82      4.08 o 
  -5  -7   3        6.75        8.28      1.05 o 
  -4  -7   3       78.45       79.95      3.69 o 
  -3  -7   3      975.56      865.62     56.38 o 
  -2  -7   3       58.47       64.22      6.74 o 
  -1  -7   3       96.54       84.64      3.54 o 
   0  -7   3       34.66       33.23      2.07 o 
   1  -7   3      380.31      388.49      5.66 o 
   2  -7   3       49.59       45.66      2.16 o 
   3  -7   3      163.26      153.30      4.75 o 
   4  -7   3      126.62      111.95      4.29 o 
   5  -7   3      103.90      104.67      4.46 o 
   6  -7   3        0.80        2.25      0.94 o 
   7  -7   3        9.41       13.42      2.76 o 
   8  -7   3        3.47        8.42      1.82 o 
  -6  -6   3       17.14       19.45      2.33 o 
  -5  -6   3       17.00       11.18      1.33 o 
  -4  -6   3       84.15       77.39      3.48 o 
  -3  -6   3      661.05      640.72     12.49 o 
  -2  -6   3      213.86      205.36      5.74 o 
  -1  -6   3      108.09       92.27      3.48 o 
   0  -6   3       86.94       76.80      3.02 o 
   1  -6   3      185.41      180.07      3.25 o 
   2  -6   3      117.30      113.81      3.57 o 
   3  -6   3      589.93      591.81     11.25 o 
   4  -6   3       44.89       41.29      2.48 o 
   5  -6   3       10.19        7.96      1.34 o 
   6  -6   3      120.09       94.70      6.08 o 
   7  -6   3       24.00       28.14      3.23 o 
   8  -6   3        0.30        0.99      0.85 o 
  -7  -5   3       50.80       45.99      4.03 o 
  -6  -5   3       66.80       58.56      4.74 o 
  -5  -5   3      453.46      464.55     15.58 o 
  -4  -5   3      827.97      766.67     14.14 o 
  -3  -5   3       59.71       46.47      2.41 o 
  -2  -5   3       63.19       67.67      2.87 o 
  -1  -5   3     2143.93     2107.23     29.38 o 
   0  -5   3       43.29       53.18      3.27 o 
   1  -5   3        1.45        3.60      0.34 o 
   2  -5   3       16.00       21.64      1.36 o 
   3  -5   3      442.30      443.67     11.40 o 
   4  -5   3      127.79      117.99      4.38 o 
   5  -5   3       26.35       24.62      1.87 o 
   6  -5   3       52.77       43.03      2.72 o 
   7  -5   3       49.93       52.38      4.71 o 
   8  -5   3       14.62       23.65      2.79 o 
  -7  -4   3        0.01        1.71      1.01 o 
  -6  -4   3       73.66       64.60      5.07 o 
  -5  -4   3       70.10       83.15      5.75 o 
  -4  -4   3      726.27      711.70     10.32 o 
  -3  -4   3       87.04       70.29      2.13 o 
  -2  -4   3      159.88      122.38      2.59 o 
  -1  -4   3      603.46      587.36     11.59 o 
   0  -4   3       51.09       58.92      2.23 o 
   1  -4   3      263.57      255.49      3.83 o 
   2  -4   3     1179.00     1200.52     18.06 o 
   3  -4   3      220.42      233.11      6.02 o 
   4  -4   3       76.68       76.12      3.36 o 
   5  -4   3       10.01       17.49      1.84 o 
   6  -4   3      191.82      179.87      6.18 o 
   7  -4   3        9.07       11.47      2.59 o 
   8  -4   3       13.01       14.94      3.40 o 
  -8  -3   3        5.02       12.77      2.37 o 
  -7  -3   3       34.22       42.77      3.79 o 
  -6  -3   3       28.60       25.45      1.95 o 
  -5  -3   3      147.54      169.02      5.49 o 
  -4  -3   3      207.87      164.98      3.75 o 
  -3  -3   3        2.13        6.46      1.04 o 
  -2  -3   3        0.23        0.56      0.19 o 
  -1  -3   3      961.60      972.51     17.55 o 
   0  -3   3      228.36      243.18      3.71 o 
   1  -3   3     2043.12     2118.74     29.58 o 
   2  -3   3     3721.33     3833.98     66.38 o 
   3  -3   3       18.93       12.46      2.50 o 
   4  -3   3      464.96      477.66     10.16 o 
   5  -3   3       91.58       95.31      4.06 o 
   6  -3   3        6.52        6.80      1.43 o 
   7  -3   3        1.49        6.97      1.95 o 
   8  -3   3       16.38       19.54      2.55 o 
  -8  -2   3       68.73       69.79      5.02 o 
  -7  -2   3      248.64      236.28      7.42 o 
  -6  -2   3     1408.53     1458.81     24.05 o 
  -5  -2   3        0.44        2.89      0.54 o 
  -4  -2   3      283.37      265.88      4.91 o 
  -3  -2   3      251.51      288.33      4.84 o 
  -2  -2   3     1619.79     1726.53     25.08 o 
  -1  -2   3      723.76      796.03      9.48 o 
   0  -2   3      730.98      718.98      8.70 o 
   1  -2   3      424.38      493.05      6.45 o 
   2  -2   3       61.68       55.87      2.37 o 
   3  -2   3      794.04      862.50     14.66 o 
   4  -2   3      503.00      469.44     10.04 o 
   5  -2   3      546.89      489.85     16.61 o 
   6  -2   3        0.03        2.10      0.81 o 
   7  -2   3      147.89      146.24      8.75 o 
   8  -2   3       50.66       49.18      4.72 o 
  -8  -1   3      170.64      164.18      6.11 o 
  -7  -1   3       80.99       83.72      4.78 o 
  -6  -1   3        6.90       12.11      1.23 o 
  -5  -1   3       37.05       44.08      2.45 o 
  -4  -1   3       35.46       44.85      1.56 o 
  -3  -1   3       82.10       80.00      1.99 o 
  -2  -1   3     3913.50     4244.45     43.77 o 
  -1  -1   3    10223.07    10146.67    419.99 o 
   0  -1   3      599.08      595.75     11.28 o 
   1  -1   3     4559.52     4627.88    166.84 o 
   2  -1   3       34.96       45.31      4.71 o 
   3  -1   3      553.99      529.42     10.30 o 
   4  -1   3     1050.93     1028.43     17.45 o 
   5  -1   3      196.54      176.11      7.48 o 
   6  -1   3       60.44       59.84      3.21 o 
   7  -1   3        0.42        0.99      1.03 o 
   8  -1   3        8.03       15.00      2.21 o 
  -8   0   3        7.89       11.08      1.23 o 
  -7   0   3        7.87       12.68      1.21 o 
  -6   0   3      716.44      659.06     13.42 o 
  -5   0   3        0.71        1.29      0.58 o 
  -4   0   3       98.32      121.87      2.63 o 
  -3   0   3      427.63      476.10     11.21 o 
  -2   0   3       35.68       13.16      0.75 o 
  -1   0   3      775.16      937.90     19.06 o 
   0   0   3        1.11        0.00      0.66 o 
   1   0   3      854.67      844.15     13.05 o 
   2   0   3       68.98       56.68      2.40 o 
   3   0   3      120.16      115.61      2.64 o 
   4   0   3       80.41       89.12      2.49 o 
   5   0   3        9.53       11.90      1.34 o 
   6   0   3       58.81       51.70      2.90 o 
   7   0   3        2.80        5.44      1.51 o 
   8   0   3       33.47       32.24      3.57 o 
  -8   1   3      150.84      150.88      5.87 o 
  -7   1   3        4.07        8.30      1.38 o 
  -6   1   3       28.90       28.64      2.04 o 
  -5   1   3        5.51       10.60      1.51 o 
  -4   1   3       38.35       49.33      3.16 o 
  -3   1   3      691.23      666.60     15.05 o 
  -2   1   3       72.36       66.75      3.00 o 
  -1   1   3     3728.42     3685.79     46.78 o 
   0   1   3      260.13      299.53      5.67 o 
   1   1   3        1.19        4.87      0.50 o 
   2   1   3      122.59      155.50      4.35 o 
   3   1   3     2329.07     2537.03     28.01 o 
   4   1   3       15.77       24.29      1.23 o 
   5   1   3      119.24      120.75      4.72 o 
   6   1   3      133.70      140.40      5.29 o 
   7   1   3        2.75        4.04      1.29 o 
   8   1   3        0.42        0.66      1.21 o 
  -9   2   3       17.23       18.89      2.28 o 
  -8   2   3       12.04       14.38      1.38 o 
  -7   2   3      266.03      277.50      8.05 o 
  -6   2   3        6.88        5.22      1.58 o 
  -5   2   3       15.84       16.98      2.19 o 
  -4   2   3     1309.57     1533.59     31.41 o 
  -3   2   3      300.96      308.44      8.75 o 
  -2   2   3      316.37      309.48      5.18 o 
  -1   2   3      124.88       99.99      2.55 o 
   0   2   3     2894.79     2794.63     36.49 o 
   1   2   3      610.61      559.56      9.70 o 
   2   2   3     2862.60     2931.14     39.43 o 
   3   2   3      531.68      474.33      7.43 o 
   4   2   3      172.35      146.43      3.70 o 
   5   2   3        0.22        1.46      0.53 o 
   6   2   3      286.04      272.67      7.93 o 
   7   2   3       35.15       37.02      4.01 o 
  -9   3   3       13.49       13.47      1.91 o 
  -8   3   3       19.51       21.91      2.61 o 
  -7   3   3        0.45        1.53      0.94 o 
  -6   3   3      161.01      163.24      7.70 o 
  -5   3   3      166.99      174.99      7.39 o 
  -4   3   3        0.09        5.57      1.40 o 
  -3   3   3       19.99       11.33      0.59 o 
  -2   3   3      242.49      272.42      4.96 o 
  -1   3   3      567.83      585.21      9.28 o 
   0   3   3        0.93        5.59      0.55 o 
   1   3   3      496.16      454.01      8.48 o 
   2   3   3      767.06      769.02     13.17 o 
   3   3   3      722.50      689.30      9.98 o 
   4   3   3       91.31       87.21      2.84 o 
   5   3   3       18.91       21.85      1.82 o 
   6   3   3       21.98       26.63      1.92 o 
   7   3   3        0.28        2.22      1.10 o 
  -9   4   3        2.23        5.33      1.38 o 
  -8   4   3        8.30        6.93      1.73 o 
  -7   4   3       57.04       65.91      4.94 o 
  -6   4   3       51.56       53.30      4.32 o 
  -5   4   3       45.14       46.63      3.64 o 
  -4   4   3     1196.97     1267.95     18.19 o 
  -3   4   3      680.93      660.29     15.95 o 
  -2   4   3      122.90      145.38      3.47 o 
  -1   4   3       12.73        9.91      0.79 o 
   0   4   3        2.54        7.93      0.78 o 
   1   4   3     1084.39     1144.73     17.53 o 
   2   4   3      226.80      267.54      6.53 o 
   3   4   3       85.85       81.06      3.48 o 
   4   4   3       22.13       22.42      1.34 o 
   5   4   3       64.70       61.68      2.52 o 
   6   4   3       41.70       43.59      2.62 o 
   7   4   3       19.41       21.36      2.81 o 
  -9   5   3       43.78       39.00      3.68 o 
  -8   5   3      101.72       94.41      6.63 o 
  -7   5   3        2.40        3.80      1.36 o 
  -6   5   3       62.69       64.68      4.76 o 
  -5   5   3       26.64       33.14      3.03 o 
  -4   5   3       13.92       20.82      1.93 o 
  -3   5   3       43.73       43.63      1.77 o 
  -2   5   3     1310.92     1335.08     24.32 o 
  -1   5   3      619.09      619.15     10.38 o 
   0   5   3      891.32      936.73     14.87 o 
   1   5   3     1853.63     1928.34     27.43 o 
   2   5   3       84.44       80.84      3.29 o 
   3   5   3      148.13      141.30      4.82 o 
   4   5   3      178.04      135.73      5.02 o 
   5   5   3      290.25      267.69      6.30 o 
   6   5   3        6.35       10.70      1.27 o 
  -9   6   3        0.70        2.04      0.94 o 
  -8   6   3       86.13       64.55      5.09 o 
  -7   6   3       11.37       16.58      3.33 o 
  -6   6   3        7.91        6.29      1.67 o 
  -5   6   3        2.68        5.22      1.58 o 
  -4   6   3      358.66      372.38      7.35 o 
  -3   6   3      302.72      284.82      6.08 o 
  -2   6   3       36.95       30.63      1.65 o 
  -1   6   3        0.62        0.40      0.34 o 
   0   6   3      188.49      184.76      4.99 o 
   1   6   3      256.50      213.83      5.68 o 
   2   6   3       43.00       52.44      2.68 o 
   3   6   3        0.30        1.08      0.53 o 
   4   6   3       42.01       40.78      2.48 o 
   5   6   3       32.49       36.77      2.39 o 
   6   6   3       52.69       53.04      3.58 o 
  -9   7   3        0.20        0.37      0.97 o 
  -8   7   3       42.77       52.20      4.61 o 
  -7   7   3       12.47       14.46      2.04 o 
  -6   7   3       21.96       28.63      2.90 o 
  -5   7   3      569.42      538.86     15.82 o 
  -4   7   3      262.16      276.42      6.34 o 
  -3   7   3        3.70        7.53      0.85 o 
  -2   7   3      407.80      403.51      8.19 o 
  -1   7   3       50.02       52.64      3.49 o 
   0   7   3       28.93       31.02      1.89 o 
   1   7   3       41.95       41.10      2.32 o 
   2   7   3        1.48        1.48      1.88 o 
   3   7   3       96.30       95.17      4.00 o 
   4   7   3       13.27       19.06      1.53 o 
   5   7   3       52.94       56.02      3.93 o 
  -8   8   3        0.91        0.94      0.88 o 
  -7   8   3       44.48       52.18      4.41 o 
  -6   8   3       40.07       28.98      3.12 o 
  -5   8   3        4.01        3.82      1.16 o 
  -4   8   3        0.00        3.40      0.60 o 
  -3   8   3       93.94      111.09      3.84 o 
  -2   8   3      437.25      431.62      8.98 o 
  -1   8   3       31.22       28.76      1.86 o 
   0   8   3      211.87      210.27      5.93 o 
   1   8   3        0.07        1.73      0.56 o 
   2   8   3      247.90      225.78      9.08 o 
   3   8   3      227.84      197.08      6.32 o 
   4   8   3        4.72        5.90      1.30 o 
   5   8   3       80.31       86.53      5.51 o 
  -8   9   3       32.20       26.32      2.79 o 
  -7   9   3        0.61        1.93      0.79 o 
  -6   9   3       21.50       22.02      2.46 o 
  -5   9   3        3.09        7.94      1.89 o 
  -4   9   3        0.01        1.31      0.89 o 
  -3   9   3        4.52       10.82      1.49 o 
  -2   9   3       20.21       23.33      1.67 o 
  -1   9   3        1.29        2.74      1.15 o 
   0   9   3      409.81      407.74      9.29 o 
   1   9   3      985.60      927.96     16.67 o 
   2   9   3       36.44       41.06      3.66 o 
   3   9   3       32.71       43.47      3.58 o 
  -8  10   3        7.49       12.96      1.76 o 
  -7  10   3       73.31       57.56      4.69 o 
  -6  10   3        0.24        3.44      1.03 o 
  -5  10   3        0.01        0.59      0.79 o 
  -4  10   3        1.66        2.41      1.42 o 
  -3  10   3        6.23        3.09      0.70 o 
  -2  10   3        6.03        3.93      0.79 o 
  -1  10   3       33.25       30.88      2.05 o 
   0  10   3        3.99        5.54      1.19 o 
   1  10   3       42.92       45.56      3.97 o 
   2  10   3       93.95       86.42      5.83 o 
   3  10   3      194.99      192.54      9.50 o 
   4  10   3        4.28        7.99      1.45 o 
  -8  11   3        7.04       13.51      1.98 o 
  -7  11   3       16.44       20.75      2.13 o 
  -6  11   3       14.68       20.16      2.33 o 
  -5  11   3       40.96       38.78      3.49 o 
  -4  11   3       25.59       25.28      1.78 o 
  -3  11   3      359.89      340.56      8.47 o 
  -2  11   3       57.36       60.95      3.09 o 
  -1  11   3       17.55       25.06      2.25 o 
   0  11   3        9.32       12.37      2.52 o 
   1  11   3        9.09        8.07      1.75 o 
   2  11   3        7.01       12.17      1.64 o 
   3  11   3      151.33      162.90      8.79 o 
  -7  12   3        1.18        2.32      1.08 o 
  -6  12   3        0.20        1.10      0.86 o 
  -5  12   3        0.06        0.66      0.81 o 
  -4  12   3      116.23      101.60      5.85 o 
  -3  12   3        7.19        7.96      1.20 o 
  -2  12   3        3.67        7.48      1.65 o 
  -1  12   3       66.33       59.79      4.69 o 
   0  12   3      108.14      102.76      6.52 o 
   1  12   3        0.22        3.68      1.40 o 
   2  12   3       22.18       28.80      2.59 o 
  -6  13   3        0.19        0.00      0.97 o 
  -5  13   3        4.48        4.08      0.86 o 
  -4  13   3       12.92       13.50      1.29 o 
  -3  13   3       31.64       25.31      2.76 o 
  -2  13   3       27.44       31.13      3.03 o 
  -1  13   3       28.31       29.30      3.01 o 
   0  13   3        0.35        1.23      0.97 o 
   1  13   3        2.77        4.32      1.16 o 
  -4  14   3        0.06        0.00      1.03 o 
  -3  14   3       32.63       33.95      3.27 o 
  -2  14   3        1.16        1.98      1.07 o 
  -1  14   3        7.04        9.26      1.78 o 
   0 -14   4       34.00       30.71      3.35 o 
   1 -14   4        3.35        3.62      1.53 o 
   2 -14   4       81.36       85.46      6.87 o 
   3 -14   4        0.16        0.51      1.19 o 
   4 -14   4        9.51       12.42      2.24 o 
  -1 -13   4        0.30        1.51      0.99 o 
   0 -13   4        6.02        6.30      1.64 o 
   1 -13   4        3.69        7.26      2.08 o 
   2 -13   4        1.65        6.75      1.71 o 
   3 -13   4       16.57       19.57      3.75 o 
   4 -13   4        1.34        4.50      1.12 o 
   5 -13   4        0.66        4.08      1.38 o 
  -2 -12   4       13.49       16.96      1.57 o 
  -1 -12   4       22.81       22.01      1.85 o 
   0 -12   4        0.24        1.47      1.18 o 
   1 -12   4       22.05       28.82      3.55 o 
   2 -12   4       69.56       76.77      6.36 o 
   3 -12   4       20.16       19.67      2.79 o 
   4 -12   4        0.07        0.00      0.96 o 
   5 -12   4       20.02       36.78      3.55 o 
   6 -12   4        0.38        2.11      1.14 o 
  -3 -11   4       53.72       58.12      4.76 o 
  -2 -11   4        0.05        2.60      1.31 o 
  -1 -11   4       24.64       28.71      2.20 o 
   0 -11   4       51.71       53.62      2.80 o 
   1 -11   4       91.71       75.08      6.52 o 
   2 -11   4       45.31       37.33      4.23 o 
   3 -11   4        1.78        3.38      1.23 o 
   4 -11   4       23.66       18.49      2.59 o 
   5 -11   4       60.70       52.82      4.67 o 
   6 -11   4        0.53        2.44      0.72 o 
   7 -11   4       29.97       31.98      3.03 o 
  -4 -10   4       18.33       20.93      1.72 o 
  -3 -10   4        5.76        8.79      1.41 o 
  -2 -10   4        0.87        1.88      0.75 o 
  -1 -10   4       29.45       30.77      2.38 o 
   0 -10   4      152.22      136.84      4.65 o 
   1 -10   4       74.13       78.46      4.41 o 
   2 -10   4       96.33       88.18      6.45 o 
   3 -10   4      114.32      102.65      7.13 o 
   4 -10   4       24.96       27.77      3.40 o 
   5 -10   4       10.46       14.75      1.28 o 
   6 -10   4       21.55       26.38      3.04 o 
   7 -10   4        5.05        5.70      1.07 o 
  -5  -9   4       20.49       27.86      2.96 o 
  -4  -9   4       55.09       57.77      3.29 o 
  -3  -9   4       28.87       29.97      2.36 o 
  -2  -9   4       59.39       62.97      3.51 o 
  -1  -9   4       72.66       77.21      3.84 o 
   0  -9   4        6.45       10.36      1.62 o 
   1  -9   4        8.44       12.69      2.02 o 
   2  -9   4       77.95       91.51      6.40 o 
   3  -9   4        3.88        5.95      1.49 o 
   4  -9   4       20.32       21.98      1.75 o 
   5  -9   4       34.35       33.94      2.36 o 
   6  -9   4      104.52       84.47      4.15 o 
   7  -9   4        5.52        8.31      1.76 o 
  -5  -8   4        7.55        5.18      1.19 o 
  -4  -8   4        3.06        5.81      0.87 o 
  -3  -8   4        1.06        3.90      0.85 o 
  -2  -8   4       32.18       34.23      2.42 o 
  -1  -8   4       66.01       71.88      5.39 o 
   0  -8   4      323.14      321.77     13.32 o 
   1  -8   4       26.07       30.64      1.77 o 
   2  -8   4      382.45      383.75     21.13 o 
   3  -8   4      192.80      182.27      5.52 o 
   4  -8   4       91.00       86.52      5.57 o 
   5  -8   4      343.98      321.26      8.91 o 
   6  -8   4       63.45       60.32      4.03 o 
   7  -8   4        5.92       10.27      2.50 o 
   8  -8   4       10.49       10.83      2.26 o 
  -6  -7   4       18.32       16.85      1.91 o 
  -5  -7   4       63.88       69.47      5.40 o 
  -4  -7   4       12.39       14.45      1.32 o 
  -3  -7   4       15.26       18.39      4.00 o 
  -2  -7   4       11.33       13.87      1.83 o 
  -1  -7   4      374.38      372.84      8.74 o 
   0  -7   4      133.36      129.81      4.46 o 
   1  -7   4      285.89      295.23      5.99 o 
   2  -7   4       24.06       23.79      1.53 o 
   3  -7   4        0.14        1.25      0.48 o 
   4  -7   4        7.11        6.06      1.30 o 
   5  -7   4       14.08       12.64      1.50 o 
   6  -7   4        1.78        0.92      0.60 o 
   7  -7   4       21.43       19.00      2.46 o 
   8  -7   4       27.11       25.16      3.03 o 
  -6  -6   4       19.12       22.31      2.48 o 
  -5  -6   4       12.72       14.10      1.97 o 
  -4  -6   4        0.25        0.78      0.49 o 
  -3  -6   4        0.04        1.30      0.55 o 
  -2  -6   4       41.81       37.94      3.93 o 
  -1  -6   4       42.52       27.30      1.86 o 
   0  -6   4     1435.58     1533.58     22.94 o 
   1  -6   4       33.92       40.41      1.35 o 
   2  -6   4      448.89      414.02      9.40 o 
   3  -6   4       82.77       90.32      3.63 o 
   4  -6   4        5.04        6.61      1.92 o 
   5  -6   4        7.74        9.46      1.68 o 
   6  -6   4        8.98       11.68      1.40 o 
   7  -6   4       12.87       12.99      2.81 o 
   8  -6   4       12.47       20.40      2.41 o 
  -7  -5   4        8.54       12.28      1.54 o 
  -6  -5   4        5.85        7.85      1.51 o 
  -5  -5   4      260.88      248.78     11.17 o 
  -4  -5   4       42.86       41.21      3.34 o 
  -3  -5   4       16.62       16.50      1.56 o 
  -2  -5   4      161.33      161.17      4.93 o 
  -1  -5   4      342.22      362.48     11.60 o 
   0  -5   4     2821.83     3094.07    111.65 o 
   1  -5   4      201.09      221.83      3.73 o 
   2  -5   4       48.89       27.43      1.65 o 
   3  -5   4      432.51      446.86      9.56 o 
   4  -5   4      134.98      123.54      4.69 o 
   5  -5   4       80.80       82.01      6.38 o 
   6  -5   4       34.11       32.18      2.32 o 
   7  -5   4       13.92       16.45      2.37 o 
   8  -5   4        1.48        1.14      1.23 o 
  -7  -4   4        0.00        3.35      1.07 o 
  -6  -4   4        9.95       20.14      3.64 o 
  -5  -4   4       67.22       73.76      5.40 o 
  -4  -4   4        6.20       10.37      2.47 o 
  -3  -4   4      277.07      331.56      5.63 o 
  -2  -4   4       70.69      115.41      3.85 o 
  -1  -4   4     4680.72     5166.74     66.27 o 
   0  -4   4       25.63       34.64      6.80 o 
   1  -4   4      247.14      207.53      3.46 o 
   2  -4   4       30.83       22.68      1.48 o 
   3  -4   4      311.57      288.59      7.21 o 
   4  -4   4        0.84        4.10      1.14 o 
   5  -4   4       58.19       53.57      3.07 o 
   6  -4   4       65.95       73.09      3.76 o 
   7  -4   4       55.44       53.48      4.71 o 
   8  -4   4       14.42       15.48      2.04 o 
  -8  -3   4       18.84       25.07      2.54 o 
  -7  -3   4        9.91       16.32      2.06 o 
  -6  -3   4      137.76      140.31      8.11 o 
  -5  -3   4      448.68      458.47     10.15 o 
  -4  -3   4      203.30      218.31      4.70 o 
  -3  -3   4      476.67      502.59      7.44 o 
  -2  -3   4      471.92      553.19      7.54 o 
  -1  -3   4      219.46      211.23      7.17 o 
   0  -3   4        0.36        4.74      0.60 o 
   1  -3   4      745.12      733.84      8.58 o 
   2  -3   4        7.47       12.81      3.02 o 
   3  -3   4       13.23        8.21      1.23 o 
   4  -3   4      298.65      280.35      9.24 o 
   5  -3   4      139.22      126.75      4.99 o 
   6  -3   4       27.90       28.80      2.18 o 
   7  -3   4       29.48       29.50      3.58 o 
   8  -3   4        1.28        4.65      1.43 o 
  -8  -2   4       20.30       19.48      2.57 o 
  -7  -2   4        0.70        0.00      1.01 o 
  -6  -2   4        0.36        4.10      0.85 o 
  -5  -2   4       10.82       12.13      1.29 o 
  -4  -2   4       46.73       49.54      1.77 o 
  -3  -2   4     1168.55     1222.55     14.73 o 
  -2  -2   4       57.71       46.67      2.40 o 
  -1  -2   4     1633.44     1735.25     34.29 o 
   0  -2   4      632.33      644.08      8.33 o 
   1  -2   4     2120.69     2016.21     20.39 o 
   2  -2   4      175.46      202.20      5.35 o 
   3  -2   4        7.93        6.35      1.09 o 
   4  -2   4       62.26       54.35      3.88 o 
   5  -2   4        9.15       10.97      1.33 o 
   6  -2   4       96.98       76.06      3.85 o 
   7  -2   4        2.71        7.46      1.62 o 
   8  -2   4        3.87        6.80      1.16 o 
  -8  -1   4        4.88        5.29      0.98 o 
  -7  -1   4        3.97        4.93      0.99 o 
  -6  -1   4      241.38      236.21      7.09 o 
  -5  -1   4       87.26       84.53      3.64 o 
  -4  -1   4        0.18        2.44      0.71 o 
  -3  -1   4     1432.39     1705.52     20.13 o 
  -2  -1   4     3358.89     3631.59     99.95 o 
  -1  -1   4       12.35       10.88      0.94 o 
   0  -1   4     1384.33     1387.10     24.89 o 
   1  -1   4      622.64      631.88     11.40 o 
   2  -1   4       84.58       89.38      3.32 o 
   3  -1   4      147.63      137.97      4.70 o 
   4  -1   4      112.76      121.38      4.59 o 
   5  -1   4      263.18      248.32      7.41 o 
   6  -1   4        4.84        8.90      1.17 o 
   7  -1   4       67.54       57.60      5.33 o 
   8  -1   4        4.36        8.44      1.64 o 
  -8   0   4        0.00        2.53      0.84 o 
  -7   0   4       82.13       89.96      4.21 o 
  -6   0   4        1.08        4.83      0.86 o 
  -5   0   4      178.75      154.54      5.06 o 
  -4   0   4      939.33     1011.73     46.95 o 
  -3   0   4      356.69      372.32     13.08 o 
  -2   0   4      555.73      589.07     10.11 o 
  -1   0   4      253.71      291.77      7.52 o 
   0   0   4      514.22      535.98      9.29 o 
   1   0   4      146.86      127.11      3.81 o 
   2   0   4      430.12      432.85     12.20 o 
   3   0   4       21.35       22.73      1.77 o 
   4   0   4      664.43      625.07     12.68 o 
   5   0   4       97.45       90.53      4.13 o 
   6   0   4       22.98       24.35      1.91 o 
   7   0   4       26.32       23.71      2.98 o 
   8   0   4        0.17        0.40      1.19 o 
  -8   1   4        5.85        8.28      1.09 o 
  -7   1   4       95.91       85.39      5.40 o 
  -6   1   4      122.79      112.90      4.58 o 
  -5   1   4      129.28       99.84      5.22 o 
  -4   1   4      199.90      209.06      7.37 o 
  -3   1   4     4174.01     4324.35     77.17 o 
  -2   1   4     2382.33     2460.11     32.18 o 
  -1   1   4     1185.75     1052.31     20.74 o 
   0   1   4      538.46      504.77      8.88 o 
   1   1   4      147.77      186.70      4.86 o 
   2   1   4     1061.96      964.23     15.88 o 
   3   1   4       16.26       16.30      1.47 o 
   4   1   4      105.34       96.82      4.11 o 
   5   1   4      108.66       88.87      4.08 o 
   6   1   4      280.08      271.37      8.15 o 
   7   1   4       37.11       41.21      4.19 o 
  -9   2   4        2.78        7.15      1.67 o 
  -8   2   4        0.19        2.86      1.54 o 
  -7   2   4      137.32      134.27      5.39 o 
  -6   2   4       86.15       72.62      4.78 o 
  -5   2   4       72.99       69.77      4.32 o 
  -4   2   4     2080.00     2128.87     41.61 o 
  -3   2   4      710.50      785.84     17.81 o 
  -2   2   4      221.45      197.29      5.48 o 
  -1   2   4     6516.09     6469.90     80.90 o 
   0   2   4     1262.01     1265.86     18.52 o 
   1   2   4      195.69      193.36      5.04 o 
   2   2   4      861.70      927.23     24.78 o 
   3   2   4      165.34      144.25      4.91 o 
   4   2   4        1.85        3.29      1.08 o 
   5   2   4      358.05      351.23      9.31 o 
   6   2   4       17.35       18.20      1.66 o 
   7   2   4        0.19        2.63      1.07 o 
  -9   3   4        6.73        5.61      1.23 o 
  -8   3   4        2.99        8.68      1.86 o 
  -7   3   4        3.89        1.01      0.90 o 
  -6   3   4      103.02      111.23      6.21 o 
  -5   3   4        0.02        3.51      1.29 o 
  -4   3   4      195.23      225.18      8.05 o 
  -3   3   4        3.75        7.37      0.50 o 
  -2   3   4      280.39      253.69      4.99 o 
  -1   3   4      912.04      905.96     13.79 o 
   0   3   4     1302.08     1315.88     19.37 o 
   1   3   4       12.34       16.68      1.34 o 
   2   3   4       53.33       49.97      2.58 o 
   3   3   4      118.68       99.38      4.04 o 
   4   3   4        5.41        7.69      1.40 o 
   5   3   4        4.50       11.09      1.50 o 
   6   3   4        1.36        3.49      1.69 o 
   7   3   4        6.91       12.20      2.57 o 
  -9   4   4        0.64        4.03      1.03 o 
  -8   4   4      116.76      115.59      7.22 o 
  -7   4   4       29.96       35.64      3.49 o 
  -6   4   4        0.03        0.00      0.79 o 
  -5   4   4       10.27       23.01      2.57 o 
  -4   4   4      325.42      341.76     10.73 o 
  -3   4   4       64.61       61.03      3.04 o 
  -2   4   4       55.37       37.18      1.63 o 
  -1   4   4      897.54      805.09     12.78 o 
   0   4   4      325.61      327.04      6.95 o 
   1   4   4     1152.23     1180.85     18.57 o 
   2   4   4       20.26       16.62      1.38 o 
   3   4   4      111.21      110.47      4.32 o 
   4   4   4      274.82      265.76      7.67 o 
   5   4   4        0.02        1.52      1.18 o 
   6   4   4       56.52       48.37      3.97 o 
  -9   5   4        0.68        2.06      0.96 o 
  -8   5   4       59.96       58.12      4.85 o 
  -7   5   4       35.55       28.03      3.09 o 
  -6   5   4      610.76      542.61     16.34 o 
  -5   5   4       17.46       23.38      2.59 o 
  -4   5   4       86.55       72.47      4.22 o 
  -3   5   4        0.80        3.66      1.87 o 
  -2   5   4      346.54      359.56      7.10 o 
  -1   5   4       72.99       61.89      2.49 o 
   0   5   4      463.16      487.50      9.46 o 
   1   5   4     1386.39     1295.54     20.19 o 
   2   5   4        0.01        0.52      0.46 o 
   3   5   4      157.32      162.22      8.50 o 
   4   5   4      188.23      180.90      6.19 o 
   5   5   4       42.96       39.67      2.56 o 
   6   5   4        1.42        5.00      0.90 o 
  -9   6   4       12.30       13.75      2.63 o 
  -8   6   4        4.78        7.87      1.71 o 
  -7   6   4       11.26       17.42      3.35 o 
  -6   6   4        6.50       10.22      2.48 o 
  -5   6   4      228.48      227.37      9.24 o 
  -4   6   4       38.30       41.52      1.83 o 
  -3   6   4      176.82      181.23      4.58 o 
  -2   6   4      999.80      949.30     15.20 o 
  -1   6   4      879.46      876.80     14.44 o 
   0   6   4      216.01      190.93      5.40 o 
   1   6   4      139.05      116.99      4.19 o 
   2   6   4      155.65      159.69      5.31 o 
   3   6   4       97.79       94.96      4.10 o 
   4   6   4       33.77       39.56      2.63 o 
   5   6   4       64.24       59.74      3.38 o 
   6   6   4        6.20       10.38      1.20 o 
  -9   7   4        3.44        5.18      1.32 o 
  -8   7   4        5.36        4.87      1.40 o 
  -7   7   4       18.90       19.83      2.70 o 
  -6   7   4       35.39       32.75      3.36 o 
  -5   7   4       71.43       56.30      4.25 o 
  -4   7   4       28.13       24.52      1.45 o 
  -3   7   4      128.58      140.91      4.19 o 
  -2   7   4       16.35       20.46      1.49 o 
  -1   7   4      430.54      442.02      9.10 o 
   0   7   4      437.21      422.24      9.06 o 
   1   7   4       84.35       76.07      3.39 o 
   2   7   4       96.58       98.07      4.12 o 
   3   7   4      152.13      135.32      5.19 o 
   4   7   4      171.43      146.70      5.57 o 
   5   7   4        0.04        1.54      0.87 o 
  -8   8   4       42.09       45.67      4.08 o 
  -7   8   4       96.82       92.98      6.21 o 
  -6   8   4        4.40        9.65      2.28 o 
  -5   8   4      159.80      168.96      8.11 o 
  -4   8   4        1.68        2.32      0.54 o 
  -3   8   4        7.91        9.09      0.93 o 
  -2   8   4      129.32      133.75      4.49 o 
  -1   8   4      363.49      351.29      8.16 o 
   0   8   4       22.00       29.81      2.01 o 
   1   8   4       12.53       15.14      1.62 o 
   2   8   4        1.22        4.69      0.89 o 
   3   8   4        1.79        5.56      1.93 o 
   4   8   4       19.95       26.36      2.30 o 
   5   8   4        0.80        4.14      1.08 o 
  -8   9   4       11.23       13.66      1.62 o 
  -7   9   4       11.21        9.34      2.19 o 
  -6   9   4        2.79       10.04      1.42 o 
  -5   9   4       33.91       26.98      2.85 o 
  -4   9   4      190.22      170.14      8.11 o 
  -3   9   4       54.06       50.99      3.36 o 
  -2   9   4       56.53       62.65      3.01 o 
  -1   9   4       87.61       95.73      3.96 o 
   0   9   4      546.66      530.81     11.37 o 
   1   9   4        3.44        7.86      1.26 o 
   2   9   4      103.22      105.83      4.49 o 
   3   9   4      201.05      202.80      9.50 o 
   4   9   4       15.53       23.98      2.11 o 
  -8  10   4        9.27       13.32      2.54 o 
  -7  10   4       19.37       20.60      2.44 o 
  -6  10   4        7.48        6.84      1.49 o 
  -5  10   4        0.31        2.92      1.14 o 
  -4  10   4      176.81      170.55     10.94 o 
  -3  10   4        4.52        4.74      0.87 o 
  -2  10   4      173.40      158.06      5.36 o 
  -1  10   4        2.47        2.48      0.76 o 
   0  10   4       20.41       21.45      1.79 o 
   1  10   4        2.35        3.94      0.69 o 
   2  10   4       47.98       55.58      4.32 o 
   3  10   4       22.81       24.94      2.30 o 
  -7  11   4        9.47        8.82      1.27 o 
  -6  11   4        7.44       10.46      2.15 o 
  -5  11   4       14.50       12.88      1.86 o 
  -4  11   4        1.91        2.25      0.68 o 
  -3  11   4       22.33       30.59      1.97 o 
  -2  11   4      100.45       91.78      4.04 o 
  -1  11   4        3.93        8.91      1.12 o 
   0  11   4       47.23       48.28      4.15 o 
   1  11   4        3.17        5.72      1.45 o 
   2  11   4       23.47       28.80      2.76 o 
  -7  12   4        4.37        4.45      1.14 o 
  -6  12   4        0.00        0.00      0.85 o 
  -5  12   4       19.85       23.23      2.43 o 
  -4  12   4       16.97       16.60      1.45 o 
  -3  12   4       19.57       20.10      2.12 o 
  -2  12   4       23.39       29.76      2.08 o 
  -1  12   4        5.92        9.04      1.93 o 
   0  12   4        8.17       13.01      1.65 o 
   1  12   4       96.46      100.24      6.49 o 
  -6  13   4       10.46       11.69      1.62 o 
  -5  13   4        4.47        2.87      1.08 o 
  -4  13   4       14.31       23.24      1.75 o 
  -3  13   4       59.99       64.90      4.74 o 
  -2  13   4        6.40        9.10      2.19 o 
  -1  13   4        1.20        2.74      0.96 o 
   0  13   4        0.98        0.77      1.03 o 
  -5  14   4       14.79       10.38      1.43 o 
  -3  14   4       45.79       44.85      3.84 o 
  -2  14   4       16.77       20.25      2.21 o 
  -1  14   4        0.54        3.16      1.12 o 
   1 -14   5        6.32        8.29      1.45 o 
   2 -14   5        4.72       13.36      2.32 o 
   3 -14   5       32.33       30.20      3.29 o 
   4 -14   5        0.43        2.00      1.30 o 
  -1 -13   5       12.42       10.20      1.97 o 
   0 -13   5        5.66        9.69      2.33 o 
   1 -13   5        2.46        2.08      1.32 o 
   2 -13   5       14.90       15.66      2.13 o 
   3 -13   5        0.11        1.62      1.21 o 
   4 -13   5        4.06        4.94      1.36 o 
   5 -13   5        0.43        1.87      1.30 o 
  -2 -12   5        3.13        3.89      1.16 o 
  -1 -12   5      123.33      106.86      8.66 o 
   0 -12   5       61.95       65.62      6.04 o 
   1 -12   5       11.27       16.94      2.46 o 
   2 -12   5       10.84       10.07      2.37 o 
   3 -12   5        5.97       10.31      2.41 o 
   4 -12   5       43.37       44.24      4.39 o 
   5 -12   5       14.06       14.74      2.15 o 
   6 -12   5       33.59       33.10      3.75 o 
  -3 -11   5       27.39       32.15      2.41 o 
  -2 -11   5        1.06        2.00      0.66 o 
  -1 -11   5        2.03        2.21      0.71 o 
   0 -11   5      181.61      190.90      5.95 o 
   1 -11   5       53.07       52.55      7.31 o 
   2 -11   5        0.31        1.36      1.12 o 
   3 -11   5       17.76       17.04      2.39 o 
   4 -11   5       12.11       15.18      2.21 o 
   5 -11   5        1.37        3.29      1.47 o 
   6 -11   5        0.20        2.13      1.42 o 
  -4 -10   5       71.79       66.45      4.89 o 
  -3 -10   5       42.46       44.15      2.89 o 
  -2 -10   5       32.35       31.90      4.63 o 
  -1 -10   5        1.80        3.10      0.82 o 
   0 -10   5        3.39        6.67      1.28 o 
   1 -10   5       83.58       71.03      3.33 o 
   2 -10   5       84.29       95.15      7.02 o 
   3 -10   5       38.57       43.14      4.48 o 
   4 -10   5       50.42       56.17      4.94 o 
   5 -10   5       44.56       37.99      4.17 o 
   6 -10   5        6.56        7.89      1.30 o 
   7 -10   5        1.55        4.39      1.10 o 
  -5  -9   5       64.69       73.19      5.77 o 
  -4  -9   5       21.25       28.49      1.98 o 
  -3  -9   5      105.76      106.95      4.89 o 
  -2  -9   5      188.36      151.08      5.83 o 
  -1  -9   5        9.72       18.14      1.68 o 
   0  -9   5        1.11        2.96      0.81 o 
   1  -9   5       57.31       59.76      2.84 o 
   2  -9   5       19.35       24.50      3.25 o 
   3  -9   5        4.99        4.93      1.51 o 
   4  -9   5      224.74      203.40      6.49 o 
   5  -9   5        0.13        2.27      0.58 o 
   6  -9   5        1.97        1.54      1.30 o 
   7  -9   5        3.00        4.19      1.03 o 
  -5  -8   5       29.81       24.98      2.68 o 
  -4  -8   5       71.45       65.61      3.56 o 
  -3  -8   5        9.92       12.95      1.88 o 
  -2  -8   5      176.37      136.94      6.02 o 
  -1  -8   5      124.32      132.62      8.17 o 
   0  -8   5       51.81       59.82      3.14 o 
   1  -8   5      227.09      181.81      9.15 o 
   2  -8   5       19.74       18.95      2.63 o 
   3  -8   5        7.45        7.44      1.23 o 
   4  -8   5        3.13        3.40      0.66 o 
   5  -8   5       83.33       69.27      3.63 o 
   6  -8   5       30.24       27.04      2.73 o 
   7  -8   5        5.91        7.52      1.54 o 
  -6  -7   5        9.02       11.41      1.64 o 
  -5  -7   5       79.73       85.17      6.41 o 
  -4  -7   5      146.04      138.34      5.38 o 
  -3  -7   5       48.98       44.31      2.77 o 
  -2  -7   5      257.02      244.99      7.14 o 
  -1  -7   5       87.70       78.93      3.62 o 
   0  -7   5       22.32       14.01      1.35 o 
   1  -7   5      183.30      203.56      5.13 o 
   2  -7   5      195.35      199.02      5.41 o 
   3  -7   5        0.37        1.12      0.74 o 
   4  -7   5       26.00       30.06      2.17 o 
   5  -7   5        1.53        2.26      1.15 o 
   6  -7   5        2.89        7.97      1.40 o 
   7  -7   5       10.44       10.59      1.40 o 
   8  -7   5       12.34       15.29      1.80 o 
  -6  -6   5       78.94       70.06      5.59 o 
  -5  -6   5      484.60      462.20     17.18 o 
  -4  -6   5        0.12        1.99      0.95 o 
  -3  -6   5      176.92      163.83      5.58 o 
  -2  -6   5       22.08       14.84      2.03 o 
  -1  -6   5       47.19       50.00      2.67 o 
   0  -6   5       79.34       90.54      3.58 o 
   1  -6   5       12.50       11.65      0.74 o 
   2  -6   5      436.07      452.78      9.34 o 
   3  -6   5      167.72      145.36      4.96 o 
   4  -6   5        1.41        2.08      1.16 o 
   5  -6   5       11.14       13.08      1.48 o 
   6  -6   5        5.28        5.88      1.12 o 
   7  -6   5        0.09        2.26      0.85 o 
   8  -6   5        1.45        5.53      1.76 o 
  -7  -5   5        0.13        0.00      1.16 o 
  -6  -5   5        6.07        6.75      1.69 o 
  -5  -5   5        1.99        3.31      1.29 o 
  -4  -5   5       15.25       17.29      3.30 o 
  -3  -5   5      653.19      598.78     19.77 o 
  -2  -5   5      291.55      307.19      7.61 o 
  -1  -5   5       55.05       71.44      3.13 o 
   0  -5   5        0.09        7.26      0.99 o 
   1  -5   5       66.31       62.36      1.78 o 
   2  -5   5       12.79       12.87      0.74 o 
   3  -5   5      174.43      170.62      6.29 o 
   4  -5   5       66.72       63.62      3.33 o 
   5  -5   5        0.00        0.90      0.56 o 
   6  -5   5       75.07       74.26      4.06 o 
   7  -5   5       33.12       38.19      3.75 o 
   8  -5   5        4.19        4.12      1.18 o 
  -7  -4   5        9.55       10.20      2.06 o 
  -6  -4   5       40.93       40.23      4.03 o 
  -5  -4   5       16.10        9.94      2.92 o 
  -4  -4   5        6.55        5.89      1.03 o 
  -3  -4   5        0.47        1.61      0.58 o 
  -2  -4   5      250.88      276.17      6.84 o 
  -1  -4   5      164.88      169.81      4.94 o 
   0  -4   5      411.67      438.25      6.52 o 
   1  -4   5      114.63      115.75      2.53 o 
   2  -4   5      130.87      142.78      2.96 o 
   3  -4   5        0.95        5.89      1.12 o 
   4  -4   5        0.88        1.45      0.73 o 
   5  -4   5      130.49      119.21      5.02 o 
   6  -4   5        1.70        9.81      2.04 o 
   7  -4   5       31.61       32.62      3.68 o 
   8  -4   5        1.47        5.75      1.14 o 
  -7  -3   5       36.95       36.15      3.80 o 
  -6  -3   5      751.99      712.40     22.59 o 
  -5  -3   5       20.41       24.81      3.11 o 
  -4  -3   5        0.11        0.76      0.50 o 
  -3  -3   5      538.85      502.64      7.58 o 
  -2  -3   5        3.08        6.26      1.03 o 
  -1  -3   5      149.73      137.82      2.89 o 
   0  -3   5      564.97      534.00      7.59 o 
   1  -3   5        9.06        9.34      0.73 o 
   2  -3   5       32.28       36.23      2.10 o 
   3  -3   5       97.67      111.69      4.32 o 
   4  -3   5      105.79      103.62      4.42 o 
   5  -3   5        0.01        0.63      0.57 o 
   6  -3   5       73.31       75.89      3.87 o 
   7  -3   5        4.24        6.43      1.53 o 
   8  -3   5       41.92       40.73      4.14 o 
  -8  -2   5       25.02       24.96      2.61 o 
  -7  -2   5        1.06        0.00      1.01 o 
  -6  -2   5      176.81      173.71      5.95 o 
  -5  -2   5       48.26       42.50      2.48 o 
  -4  -2   5      918.93      927.87     12.56 o 
  -3  -2   5      451.82      453.65      6.97 o 
  -2  -2   5      521.68      539.01      7.64 o 
  -1  -2   5      967.50      985.16     12.23 o 
   0  -2   5       71.14       54.86      2.29 o 
   1  -2   5     2213.97     2381.57     24.09 o 
   2  -2   5      797.72      821.85     14.44 o 
   3  -2   5      206.00      186.50      5.80 o 
   4  -2   5      470.43      440.41     10.50 o 
   5  -2   5        7.04       13.15      1.85 o 
   6  -2   5      183.20      186.97     11.81 o 
   7  -2   5        0.10        0.81      0.71 o 
   8  -2   5        0.11        2.15      1.10 o 
  -8  -1   5       30.11       35.53      3.55 o 
  -7  -1   5        6.15        9.61      1.20 o 
  -6  -1   5      151.10      138.59      5.17 o 
  -5  -1   5      230.04      232.71      6.54 o 
  -4  -1   5      594.80      720.14     13.00 o 
  -3  -1   5      616.45      552.78     12.88 o 
  -2  -1   5      436.62      450.10      7.87 o 
  -1  -1   5       19.28       28.48      1.44 o 
   0  -1   5      261.74      258.01      5.90 o 
   1  -1   5     3345.06     3591.10     47.84 o 
   2  -1   5       21.07       12.31      1.31 o 
   3  -1   5        7.08       12.94      1.54 o 
   4  -1   5      272.03      269.97      7.66 o 
   5  -1   5      298.73      273.21      8.13 o 
   6  -1   5       13.24       16.02      1.61 o 
   7  -1   5        2.42        2.78      0.90 o 
  -8   0   5       81.40       77.37      3.88 o 
  -7   0   5       64.28       66.57      3.60 o 
  -6   0   5       14.79       16.72      1.58 o 
  -5   0   5        0.02        0.54      0.91 o 
  -4   0   5        1.18       16.30      1.65 o 
  -3   0   5      547.41      636.57     10.14 o 
  -2   0   5        6.50        7.40      0.64 o 
  -1   0   5     1738.86     1709.07     25.66 o 
   0   0   5       87.33      108.47      3.51 o 
   1   0   5      965.26      972.81     15.95 o 
   2   0   5        8.43       12.88      1.35 o 
   3   0   5       51.04       52.75      2.84 o 
   4   0   5        1.38        3.51      0.82 o 
   5   0   5      407.59      371.45      9.86 o 
   6   0   5        9.67       17.22      1.59 o 
   7   0   5        3.03        6.33      1.15 o 
  -8   1   5        3.91        8.91      1.64 o 
  -7   1   5       47.42       53.29      5.85 o 
  -6   1   5       36.76       39.63      2.54 o 
  -5   1   5       18.81       18.84      1.98 o 
  -4   1   5      936.52      977.91     21.82 o 
  -3   1   5      157.08      146.40      5.43 o 
  -2   1   5      227.22      267.36      5.44 o 
  -1   1   5      798.00      680.39     11.29 o 
   0   1   5     1118.54     1043.60     26.36 o 
   1   1   5     2950.22     3074.40     41.73 o 
   2   1   5     1138.90     1068.59     20.70 o 
   3   1   5      218.80      214.60      6.46 o 
   4   1   5       16.12       12.15      1.49 o 
   5   1   5       15.82       23.05      2.59 o 
   6   1   5        9.61       14.96      1.48 o 
   7   1   5       28.84       30.04      2.13 o 
  -9   2   5       15.66       17.79      1.58 o 
  -8   2   5       36.91       41.32      2.72 o 
  -7   2   5        1.46        1.83      0.60 o 
  -6   2   5        0.30        1.03      0.77 o 
  -5   2   5      734.95      717.77     18.32 o 
  -4   2   5      499.70      560.68     14.57 o 
  -3   2   5      155.58      156.66      3.37 o 
  -2   2   5      225.90      182.08      4.20 o 
  -1   2   5      205.27      199.33      4.83 o 
   0   2   5       25.58       21.93      1.13 o 
   1   2   5       97.80       88.71      3.47 o 
   2   2   5      386.94      373.05      8.63 o 
   3   2   5        8.21        5.61      1.49 o 
   4   2   5      280.79      264.72      7.76 o 
   5   2   5       10.14       14.25      1.53 o 
   6   2   5        1.31        3.64      0.87 o 
   7   2   5       21.87       22.41      1.83 o 
  -9   3   5        2.74        4.69      1.29 o 
  -8   3   5        3.82        5.02      0.87 o 
  -7   3   5        0.95        0.22      0.70 o 
  -6   3   5       27.10       34.63      3.31 o 
  -5   3   5        9.09       10.29      2.02 o 
  -4   3   5      120.43      127.75      5.95 o 
  -3   3   5      234.89      236.73      8.29 o 
  -2   3   5      101.21      112.28      3.18 o 
  -1   3   5        3.25        9.70      0.85 o 
   0   3   5       21.44       20.58      1.48 o 
   1   3   5       55.79       53.21      3.78 o 
   2   3   5        1.28        0.96      0.72 o 
   3   3   5       42.97       34.62      3.67 o 
   4   3   5      174.64      168.26      6.05 o 
   5   3   5        3.50        7.70      2.48 o 
   6   3   5        7.73       11.94      1.97 o 
  -9   4   5        1.39        3.75      1.21 o 
  -8   4   5       19.74       16.95      2.21 o 
  -7   4   5        0.89        1.91      1.12 o 
  -6   4   5       95.57       97.48      5.86 o 
  -5   4   5      254.43      257.88      9.70 o 
  -4   4   5      306.56      328.81     10.94 o 
  -3   4   5      234.76      215.13      8.25 o 
  -2   4   5        0.88        1.90      0.52 o 
  -1   4   5       44.64       38.58      1.95 o 
   0   4   5      344.67      344.31      7.61 o 
   1   4   5      714.61      649.10     12.33 o 
   2   4   5       35.95       26.43      2.00 o 
   3   4   5      202.21      174.98      9.26 o 
   4   4   5      204.74      182.85      6.37 o 
   5   4   5        1.93        6.16      1.20 o 
   6   4   5       30.42       33.25      2.32 o 
  -9   5   5        1.56        5.04      1.29 o 
  -8   5   5      125.54      108.44      6.87 o 
  -7   5   5       35.58       30.20      3.31 o 
  -6   5   5        7.92       14.28      2.79 o 
  -5   5   5       11.51       11.74      2.44 o 
  -4   5   5        0.15        2.83      1.03 o 
  -3   5   5      321.66      320.01      6.56 o 
  -2   5   5      530.70      639.48     11.13 o 
  -1   5   5       69.59       85.82      3.18 o 
   0   5   5      123.74      117.71      4.13 o 
   1   5   5       15.82       15.94      3.01 o 
   2   5   5      193.93      189.34     10.55 o 
   3   5   5      239.21      249.90      7.46 o 
   4   5   5        4.91       11.34      1.36 o 
   5   5   5        5.24        9.99      1.19 o 
   6   5   5        9.43       16.25      1.29 o 
  -9   6   5        0.49        0.50      1.05 o 
  -8   6   5        1.72        2.78      1.27 o 
  -7   6   5      112.73      118.93      7.11 o 
  -6   6   5      138.67      133.53      7.28 o 
  -5   6   5       64.01       58.46      4.43 o 
  -4   6   5       26.77       33.80      3.14 o 
  -3   6   5       18.72       20.48      1.37 o 
  -2   6   5        4.28        6.80      1.07 o 
  -1   6   5       91.55       91.93      3.51 o 
   0   6   5       39.84       55.01      2.77 o 
   1   6   5      908.42      840.87     18.20 o 
   2   6   5        2.22        2.61      0.81 o 
   3   6   5       15.87       21.57      2.09 o 
   4   6   5        0.95        2.95      1.68 o 
   5   6   5       10.70       11.47      1.52 o 
  -8   7   5       16.15       18.18      2.19 o 
  -7   7   5       22.01       19.56      2.78 o 
  -6   7   5      271.33      251.61     10.62 o 
  -5   7   5      267.53      283.13     10.90 o 
  -4   7   5       13.67       15.02      1.97 o 
  -3   7   5        1.05        1.53      0.40 o 
  -2   7   5       28.50       24.52      3.37 o 
  -1   7   5      864.48      872.55     15.16 o 
   0   7   5       18.09       20.98      2.03 o 
   1   7   5        7.08        9.26      1.53 o 
   2   7   5      264.73      243.31      7.26 o 
   3   7   5      279.29      279.04      8.37 o 
   4   7   5        0.26        1.63      0.99 o 
   5   7   5       40.21       39.02      2.60 o 
  -8   8   5        0.14        4.12      1.23 o 
  -7   8   5        7.13        6.58      1.78 o 
  -6   8   5      231.41      188.83      9.15 o 
  -5   8   5       62.66       60.16      4.58 o 
  -4   8   5       71.16       68.24      4.85 o 
  -3   8   5      444.97      466.57     24.70 o 
  -2   8   5      155.97      153.26      4.98 o 
  -1   8   5       17.27       21.44      1.75 o 
   0   8   5        2.41        5.01      1.03 o 
   1   8   5        4.96       10.04      1.52 o 
   2   8   5       39.73       38.09      2.50 o 
   3   8   5       57.46       49.55      2.94 o 
   4   8   5        0.82        2.78      0.86 o 
  -8   9   5        3.38        6.08      1.36 o 
  -7   9   5      101.84      103.77      6.75 o 
  -6   9   5       20.03       21.94      2.63 o 
  -5   9   5        1.12        2.30      0.92 o 
  -4   9   5        0.08        3.11      0.88 o 
  -3   9   5       10.08       13.19      1.26 o 
  -2   9   5        5.23        8.07      1.13 o 
  -1   9   5      325.27      331.73      8.37 o 
   0   9   5       14.46       15.02      1.48 o 
   1   9   5      136.70      130.82      5.11 o 
   2   9   5        1.76        3.95      1.10 o 
   3   9   5       42.38       46.78      4.07 o 
   4   9   5       71.78       80.12      5.29 o 
  -8  10   5        4.19        6.80      1.42 o 
  -7  10   5        0.01        2.08      0.88 o 
  -6  10   5       10.26       16.36      2.13 o 
  -5  10   5       22.42       24.19      2.78 o 
  -4  10   5        1.29        2.74      0.96 o 
  -3  10   5       23.09       23.83      3.01 o 
  -2  10   5      131.39      135.40      5.03 o 
  -1  10   5      200.60      203.64      6.45 o 
   0  10   5      149.52      149.25      5.53 o 
   1  10   5        0.96        1.57      1.33 o 
   2  10   5        3.81        7.48      1.36 o 
   3  10   5        8.19       16.21      1.62 o 
  -7  11   5        1.13       10.79      2.11 o 
  -6  11   5        1.97        0.70      0.99 o 
  -5  11   5       33.62       31.13      3.01 o 
  -4  11   5       81.18       82.32      5.62 o 
  -3  11   5       14.62       18.59      1.59 o 
  -2  11   5       11.56       20.85      1.60 o 
  -1  11   5       22.63       32.29      2.27 o 
   0  11   5        3.94        5.35      1.55 o 
   1  11   5       77.62       88.53      5.92 o 
   2  11   5       16.76       27.27      2.70 o 
  -7  12   5        2.96        1.43      1.07 o 
  -6  12   5        2.90        2.72      1.10 o 
  -5  12   5        1.29        2.41      0.88 o 
  -4  12   5       66.75       58.96      4.47 o 
  -3  12   5       14.38       17.43      1.46 o 
  -2  12   5       54.94       65.94      3.34 o 
  -1  12   5        0.22        2.66      1.14 o 
   0  12   5       18.40       22.13      2.41 o 
   1  12   5        9.03       12.52      1.82 o 
  -6  13   5        5.77       11.40      1.62 o 
  -5  13   5       14.91       17.18      2.22 o 
  -4  13   5        4.48        9.04      1.42 o 
  -3  13   5       28.62       33.99      5.91 o 
  -2  13   5      111.37      135.09      7.65 o 
  -1  13   5        0.28        1.30      1.16 o 
   0  13   5        0.60        5.20      1.05 o 
  -3  14   5        5.69        8.05      1.53 o 
   2 -14   6       24.64       26.14      3.03 o 
  -1 -13   6        3.64        4.25      0.98 o 
   0 -13   6       20.13       13.99      2.07 o 
   1 -13   6        4.12        4.85      1.75 o 
   2 -13   6       11.71       15.88      3.14 o 
   3 -13   6       42.18       41.85      4.41 o 
   4 -13   6        5.21       12.06      2.35 o 
  -2 -12   6        0.56        2.89      0.80 o 
  -1 -12   6       13.66       17.95      2.10 o 
   0 -12   6       46.15       53.02      4.05 o 
   1 -12   6       52.90       47.87      3.53 o 
   2 -12   6       14.18       18.62      2.57 o 
   3 -12   6        0.18        0.62      0.94 o 
   4 -12   6        0.77        3.49      1.40 o 
   5 -12   6       37.25       42.25      4.50 o 
  -3 -11   6       13.21       13.50      1.20 o 
  -2 -11   6       10.53       16.13      2.00 o 
  -1 -11   6       28.99       25.97      2.08 o 
   0 -11   6       49.18       48.53      2.74 o 
   1 -11   6       10.67       17.40      3.07 o 
   2 -11   6       13.68       13.93      3.03 o 
   3 -11   6       30.40       36.08      4.25 o 
   4 -11   6       41.76       43.96      4.71 o 
   5 -11   6        6.11        8.09      2.22 o 
   6 -11   6       20.36       30.29      3.29 o 
  -4 -10   6        1.83        4.34      1.22 o 
  -3 -10   6        1.69        3.41      1.31 o 
  -2 -10   6        0.08        2.35      2.22 o 
  -1 -10   6       54.32       39.46      2.78 o 
   0 -10   6       13.39       14.07      1.36 o 
   1 -10   6        2.74        9.80      2.04 o 
   2 -10   6      286.59      274.38     13.18 o 
   3 -10   6       33.40       38.96      4.34 o 
   4 -10   6       13.29       18.69      2.65 o 
   5 -10   6        2.01        0.90      1.10 o 
   6 -10   6        9.84       10.10      1.90 o 
  -5  -9   6       62.77       75.13      5.94 o 
  -4  -9   6       14.31       13.07      2.36 o 
  -3  -9   6       20.38       20.23      1.87 o 
  -2  -9   6      136.71      151.82      5.92 o 
  -1  -9   6       43.58       34.80      2.47 o 
   0  -9   6        4.53        8.39      1.44 o 
   1  -9   6      249.13      227.33      6.15 o 
   2  -9   6       18.78       18.54      3.68 o 
   3  -9   6       51.94       50.97      4.80 o 
   4  -9   6        0.29        0.42      0.88 o 
   5  -9   6       68.80       65.36      3.57 o 
   6  -9   6        0.30        4.20      0.84 o 
   7  -9   6        6.72        9.65      2.11 o 
  -5  -8   6      122.03      105.13      7.41 o 
  -4  -8   6        9.33       12.39      1.74 o 
  -3  -8   6      187.70      153.21      5.87 o 
  -2  -8   6      138.67      120.50      5.01 o 
  -1  -8   6        3.22        5.60      1.16 o 
   0  -8   6      118.82      118.19      4.66 o 
   1  -8   6      263.10      242.37      6.12 o 
   2  -8   6      144.56      132.96      8.09 o 
   3  -8   6       21.54       25.99      3.31 o 
   4  -8   6       48.55       37.29      2.55 o 
   5  -8   6        9.73        7.46      1.44 o 
   6  -8   6        0.52        1.71      0.91 o 
   7  -8   6        7.52       11.14      1.29 o 
  -6  -7   6        8.59       12.88      2.57 o 
  -5  -7   6        3.10        4.14      1.25 o 
  -4  -7   6      161.18      142.28      5.58 o 
  -3  -7   6      172.72      175.55      6.19 o 
  -2  -7   6        0.21        1.71      0.59 o 
  -1  -7   6       14.47       14.35      1.44 o 
   0  -7   6      143.60      141.04      7.03 o 
   1  -7   6       16.95       15.06      2.03 o 
   2  -7   6       69.69       64.63      4.10 o 
   3  -7   6      138.61      117.82      4.48 o 
   4  -7   6       29.26       23.56      4.20 o 
   5  -7   6       64.75       66.52      3.76 o 
   6  -7   6       24.38       24.81      2.18 o 
   7  -7   6       40.31       37.50      2.72 o 
  -6  -6   6        3.29        5.07      1.38 o 
  -5  -6   6       40.73       34.31      3.66 o 
  -4  -6   6      131.93      139.66      5.39 o 
  -3  -6   6       47.46       46.51      2.83 o 
  -2  -6   6      265.29      274.12      7.62 o 
  -1  -6   6       31.38       36.16      2.27 o 
   0  -6   6      260.94      285.92      7.25 o 
   1  -6   6      241.11      237.92      4.35 o 
   2  -6   6        8.01        9.16      0.71 o 
   3  -6   6      439.56      445.19     10.28 o 
   4  -6   6      128.29      118.24      4.89 o 
   5  -6   6       36.41       39.97      2.65 o 
   6  -6   6       20.95       24.52      2.70 o 
   7  -6   6       11.95       15.61      1.53 o 
  -7  -5   6       97.53       90.21      6.51 o 
  -6  -5   6       41.86       43.96      4.28 o 
  -5  -5   6        6.12        8.38      1.84 o 
  -4  -5   6       58.07       53.38      3.02 o 
  -3  -5   6      289.27      288.50      7.84 o 
  -2  -5   6       12.83       14.74      1.54 o 
  -1  -5   6      168.72      151.01      5.02 o 
   0  -5   6      728.56      802.10     10.68 o 
   1  -5   6      114.58      137.78      3.06 o 
   2  -5   6      880.21      870.98     23.40 o 
   3  -5   6        0.16        2.35      1.18 o 
   4  -5   6       29.09       27.56      2.19 o 
   5  -5   6        0.40        1.93      1.82 o 
   6  -5   6       24.30       28.83      2.32 o 
   7  -5   6      144.32      139.33      8.91 o 
  -7  -4   6       10.38       13.91      2.04 o 
  -6  -4   6       80.85       83.97      6.36 o 
  -5  -4   6       29.46       22.75      3.03 o 
  -4  -4   6        0.06        0.29      0.78 o 
  -3  -4   6       55.81       60.06      3.79 o 
  -2  -4   6       85.62       86.37      3.68 o 
  -1  -4   6      408.89      518.23      7.53 o 
   0  -4   6      600.62      619.02      8.81 o 
   1  -4   6       74.79       71.22      2.04 o 
   2  -4   6     1862.36     1925.18     29.44 o 
   3  -4   6      265.29      272.85      7.57 o 
   4  -4   6      163.11      157.84      5.85 o 
   5  -4   6       60.42       53.34      3.26 o 
   6  -4   6       11.89       16.88      1.56 o 
   7  -4   6        0.02        1.71      0.79 o 
  -7  -3   6       20.56       23.71      2.74 o 
  -6  -3   6        1.00        3.80      1.21 o 
  -5  -3   6      478.93      512.53     18.32 o 
  -4  -3   6       23.64       28.01      3.23 o 
  -3  -3   6      255.98      288.78      5.33 o 
  -2  -3   6      781.47      859.71     11.35 o 
  -1  -3   6       84.07       74.92      2.20 o 
   0  -3   6       11.29       11.82      0.78 o 
   1  -3   6     1463.63     1507.96     19.23 o 
   2  -3   6       78.86       94.73      3.88 o 
   3  -3   6       99.13       90.55      4.05 o 
   4  -3   6        1.31        2.02      0.79 o 
   5  -3   6       35.41       37.25      2.78 o 
   6  -3   6       51.84       61.50      3.52 o 
   7  -3   6       25.27       25.12      2.16 o 
  -8  -2   6       60.95       62.18      4.98 o 
  -7  -2   6       12.26       18.42      2.28 o 
  -6  -2   6       52.09       56.68      5.00 o 
  -5  -2   6       13.35       14.92      2.53 o 
  -4  -2   6        0.15        1.62      0.43 o 
  -3  -2   6      333.15      324.11      5.71 o 
  -2  -2   6       67.15       78.03      2.32 o 
  -1  -2   6       68.10       57.39      1.95 o 
   0  -2   6      709.23      748.27     10.33 o 
   1  -2   6       22.57       16.02      0.87 o 
   2  -2   6      270.91      260.22      7.07 o 
   3  -2   6      141.83      140.50      5.21 o 
   4  -2   6      541.42      519.03     12.09 o 
   5  -2   6       74.96       69.00      3.73 o 
   6  -2   6       17.23       19.41      1.60 o 
   7  -2   6       40.59       45.45      2.84 o 
  -8  -1   6       12.01       15.86      2.04 o 
  -7  -1   6       40.84       41.65      4.01 o 
  -6  -1   6      156.83      161.90      5.72 o 
  -5  -1   6      140.71      141.81      4.92 o 
  -4  -1   6       49.96       50.58      2.51 o 
  -3  -1   6     1248.47     1376.65     19.86 o 
  -2  -1   6      196.90      197.53      6.91 o 
  -1  -1   6      801.65      769.01     15.56 o 
   0  -1   6       17.91       16.97      1.98 o 
   1  -1   6       16.70       13.19      1.24 o 
   2  -1   6      354.83      349.12      8.57 o 
   3  -1   6       53.48       52.66      3.04 o 
   4  -1   6        1.63        3.17      0.84 o 
   5  -1   6       14.33       14.14      1.95 o 
   6  -1   6        0.83        3.63      0.79 o 
   7  -1   6        0.50        3.34      0.85 o 
  -8   0   6       10.52       15.93      1.40 o 
  -7   0   6        1.92        4.35      0.85 o 
  -6   0   6       26.47       26.24      1.97 o 
  -5   0   6      247.21      246.53     11.61 o 
  -4   0   6      127.81      104.93      4.91 o 
  -3   0   6       33.30       27.85      1.41 o 
  -2   0   6      461.68      453.75      8.45 o 
  -1   0   6        5.83       10.87      1.66 o 
   0   0   6     5574.91     6005.34    129.52 o 
   1   0   6       13.58       18.70      1.50 o 
   2   0   6      537.46      534.66     11.41 o 
   3   0   6        0.02        1.12      1.04 o 
   4   0   6      616.41      625.30     13.71 o 
   5   0   6       57.52       58.02      3.40 o 
   6   0   6       36.39       38.96      2.55 o 
   7   0   6       32.33       33.04      2.14 o 
  -8   1   6       31.32       35.46      2.32 o 
  -7   1   6       22.49       22.25      1.85 o 
  -6   1   6       55.94       51.96      3.80 o 
  -5   1   6      135.02      129.21      6.05 o 
  -4   1   6        8.51        9.19      1.75 o 
  -3   1   6     1194.96     1278.67     28.46 o 
  -2   1   6       83.70       78.54      2.75 o 
  -1   1   6     2505.35     2526.10     36.40 o 
   0   1   6       11.81       16.54      1.28 o 
   1   1   6      591.88      563.47     11.21 o 
   2   1   6        1.15        0.89      0.96 o 
   3   1   6       96.90       87.73      4.05 o 
   4   1   6        0.45        0.83      0.64 o 
   5   1   6      179.11      176.08      6.62 o 
   6   1   6       11.74       12.15      2.07 o 
   7   1   6        0.50        3.34      0.87 o 
  -8   2   6        0.06        2.94      0.96 o 
  -7   2   6       55.92       58.43      4.32 o 
  -6   2   6        9.56       10.44      2.26 o 
  -5   2   6        6.45        8.99      1.91 o 
  -4   2   6      125.05      114.56      5.57 o 
  -3   2   6       29.87       20.14      1.08 o 
  -2   2   6      147.95      155.68      4.17 o 
  -1   2   6      247.14      218.17      5.51 o 
   0   2   6      345.33      385.44      6.96 o 
   1   2   6     1329.42     1413.92     22.33 o 
   2   2   6       12.69       17.87      1.70 o 
   3   2   6      265.91      220.74      7.02 o 
   4   2   6       44.60       47.72      3.05 o 
   5   2   6       23.51       26.29      2.32 o 
   6   2   6       35.80       35.91      2.47 o 
  -8   3   6        0.05        4.54      1.25 o 
  -7   3   6       29.67       27.51      2.81 o 
  -6   3   6      137.39      132.53      6.86 o 
  -5   3   6        0.46        3.23      1.16 o 
  -4   3   6       14.35       13.34      2.33 o 
  -3   3   6      499.11      458.42      8.12 o 
  -2   3   6      267.80      287.67      8.12 o 
  -1   3   6     1473.85     1405.22     21.12 o 
   0   3   6      512.38      423.73     11.13 o 
   1   3   6       10.11       10.68      2.44 o 
   2   3   6       12.24       13.51      1.58 o 
   3   3   6      417.26      414.52     10.29 o 
   4   3   6       38.09       38.38      3.10 o 
   5   3   6       89.33       90.26      4.50 o 
   6   3   6        0.30        5.51      1.29 o 
  -9   4   6        0.06        1.39      1.03 o 
  -8   4   6       12.89       14.76      3.00 o 
  -7   4   6       39.05       37.02      3.68 o 
  -6   4   6       64.24       68.44      4.94 o 
  -5   4   6       10.58       14.13      2.00 o 
  -4   4   6       25.29       28.12      2.76 o 
  -3   4   6      792.18      842.03     17.39 o 
  -2   4   6       84.97       99.03      4.14 o 
  -1   4   6        1.53        0.86      0.64 o 
   0   4   6     1569.09     1570.01     23.94 o 
   1   4   6       25.58       33.32      2.24 o 
   2   4   6      101.49       85.87      5.39 o 
   3   4   6      114.55      120.96      7.21 o 
   4   4   6      239.40      218.85      7.35 o 
   5   4   6        1.16        1.43      0.76 o 
   6   4   6       10.07       16.67      2.46 o 
  -8   5   6        2.03        1.76      0.96 o 
  -7   5   6       75.82       58.74      4.63 o 
  -6   5   6        2.70        1.67      1.29 o 
  -5   5   6      151.18      153.41      7.50 o 
  -4   5   6       60.49       55.32      4.19 o 
  -3   5   6        1.81        2.88      0.52 o 
  -2   5   6       13.65       14.57      1.43 o 
  -1   5   6      782.31      765.08     13.55 o 
   0   5   6        9.00       12.27      1.45 o 
   1   5   6       39.25       43.35      2.68 o 
   2   5   6        0.19        1.04      0.63 o 
   3   5   6       58.76       59.00      3.35 o 
   4   5   6        1.10        2.36      0.86 o 
   5   5   6       49.17       47.89      3.03 o 
  -8   6   6        0.00        0.79      0.96 o 
  -7   6   6        3.61        6.40      1.76 o 
  -6   6   6       29.76       27.22      3.18 o 
  -5   6   6        1.04        0.90      1.10 o 
  -4   6   6      246.04      212.80      9.01 o 
  -3   6   6        0.66        1.70      0.85 o 
  -2   6   6       91.97       98.23      3.60 o 
  -1   6   6       39.61       41.08      3.20 o 
   0   6   6       21.84       20.57      1.79 o 
   1   6   6      269.84      235.63     10.09 o 
   2   6   6      154.02      148.75     10.76 o 
   3   6   6        0.05        1.97      0.70 o 
   4   6   6        4.68        8.22      1.34 o 
   5   6   6       77.32       68.89      6.40 o 
  -8   7   6        0.11        0.64      0.97 o 
  -7   7   6      122.46      121.63      7.37 o 
  -6   7   6        0.07        1.12      1.23 o 
  -5   7   6      421.09      366.41     13.21 o 
  -4   7   6        4.14        9.94      2.28 o 
  -3   7   6        6.82       11.82      1.29 o 
  -2   7   6       55.80       50.78      2.58 o 
  -1   7   6      176.65      167.17      5.38 o 
   0   7   6        6.10        6.36      1.28 o 
   1   7   6       44.10       42.72      2.85 o 
   2   7   6        1.45        1.45      0.80 o 
   3   7   6        3.34        5.83      1.78 o 
   4   7   6       26.24       28.05      2.07 o 
  -8   8   6       22.30       17.07      2.35 o 
  -7   8   6      145.50      133.93      7.96 o 
  -6   8   6       65.41       67.19      5.05 o 
  -5   8   6      227.22      229.89     10.22 o 
  -4   8   6        0.15        1.05      0.75 o 
  -3   8   6       56.79       64.99      4.56 o 
  -2   8   6        8.55        7.43      1.21 o 
  -1   8   6      137.47      134.02      4.84 o 
   0   8   6      519.86      478.35     15.76 o 
   1   8   6      158.16      146.57      5.52 o 
   2   8   6       62.50       60.62      3.38 o 
   3   8   6       52.23       51.23      3.07 o 
   4   8   6       23.70       23.80      1.88 o 
  -8   9   6        0.37        3.58      0.94 o 
  -7   9   6        0.42        2.87      1.01 o 
  -6   9   6       58.69       55.91      4.74 o 
  -5   9   6       10.47       12.96      3.05 o 
  -4   9   6       20.62       26.85      3.00 o 
  -3   9   6      224.09      224.83      8.55 o 
  -2   9   6        0.00        2.44      0.61 o 
  -1   9   6       24.01       26.35      2.27 o 
   0   9   6       42.97       44.33      2.69 o 
   1   9   6      135.91      118.17      4.94 o 
   2   9   6        0.18        4.16      0.96 o 
   3   9   6        0.27        2.64      0.81 o 
  -7  10   6        0.00        2.04      0.86 o 
  -6  10   6        0.52        0.62      0.75 o 
  -5  10   6        4.48        5.31      1.49 o 
  -4  10   6        2.35        6.40      1.73 o 
  -3  10   6       75.72       68.58      3.29 o 
  -2  10   6        0.02        3.33      0.75 o 
  -1  10   6        8.45       13.51      1.84 o 
   0  10   6       53.10       52.29      3.07 o 
   1  10   6       10.27        9.79      1.74 o 
   2  10   6       22.22       26.94      1.97 o 
  -7  11   6        4.35        7.15      1.40 o 
  -6  11   6        4.27        6.03      1.54 o 
  -5  11   6        4.17        5.31      1.32 o 
  -4  11   6        1.16        2.26      1.10 o 
  -3  11   6       66.29       66.75      3.41 o 
  -2  11   6        3.86        7.27      1.01 o 
  -1  11   6       74.54       67.55      4.01 o 
   0  11   6       45.87       50.02      2.93 o 
   1  11   6       55.04       64.24      4.69 o 
   2  11   6       18.02       15.62      1.76 o 
  -6  12   6        1.98        0.92      0.94 o 
  -5  12   6        6.82       13.73      2.68 o 
  -4  12   6       93.64       97.94      6.34 o 
  -3  12   6        0.15        3.39      0.77 o 
  -2  12   6       62.19       60.00      3.28 o 
  -1  12   6        4.70        6.15      1.02 o 
   0  12   6        1.55        2.89      1.30 o 
   1  12   6        0.88        3.97      1.14 o 
  -5  13   6        1.79        2.54      1.29 o 
  -4  13   6        9.15       11.67      1.69 o 
  -3  13   6        6.93       12.20      1.77 o 
  -2  13   6        2.69        7.05      1.90 o 
  -1  13   6        2.35        6.69      1.34 o 
   0 -13   7       23.32       30.48      2.63 o 
   1 -13   7        6.66        9.30      1.95 o 
   2 -13   7        1.92        3.53      1.49 o 
   3 -13   7        4.77        9.63      2.00 o 
   4 -13   7        3.20        1.42      1.54 o 
  -2 -12   7       19.45       27.03      2.06 o 
  -1 -12   7       14.30       17.64      1.60 o 
   0 -12   7        0.67        2.85      0.89 o 
   1 -12   7       13.69       21.19      3.47 o 
   2 -12   7        5.53        6.69      1.98 o 
   3 -12   7        1.41        3.99      1.32 o 
   4 -12   7       20.83       27.48      2.98 o 
   5 -12   7       27.06       28.56      3.31 o 
  -3 -11   7        1.10        4.43      1.38 o 
  -2 -11   7       14.18       10.29      1.48 o 
  -1 -11   7        0.54        1.91      0.96 o 
   0 -11   7       15.56       19.07      1.88 o 
   1 -11   7       27.78       32.83      2.03 o 
   2 -11   7        1.26        3.36      1.30 o 
   3 -11   7       36.81       39.48      4.28 o 
   4 -11   7       30.96       32.24      3.66 o 
   5 -11   7        4.45        6.25      1.53 o 
   6 -11   7       10.15        9.59      2.08 o 
  -4 -10   7       16.97       14.67      2.63 o 
  -3 -10   7       21.78       26.40      2.29 o 
  -2 -10   7      231.35      213.03      7.71 o 
  -1 -10   7       73.21       62.35      3.71 o 
   0 -10   7      172.47      145.01      5.10 o 
   1 -10   7       56.34       53.53      2.75 o 
   2 -10   7      112.13       95.96      7.39 o 
   3 -10   7        1.88        6.07      1.84 o 
   4 -10   7       11.12       14.85      3.40 o 
   5 -10   7        1.51        1.49      1.14 o 
   6 -10   7       19.75       19.08      2.57 o 
  -4  -9   7       13.62       22.15      2.70 o 
  -3  -9   7       17.23       14.39      2.58 o 
  -2  -9   7        0.46        1.31      0.68 o 
  -1  -9   7        7.37       11.98      1.88 o 
   0  -9   7      103.82      115.55      5.31 o 
   1  -9   7       54.37       60.75      2.95 o 
   2  -9   7      167.63      158.34      9.56 o 
   3  -9   7      108.01       93.55      7.20 o 
   4  -9   7        2.98        5.66      1.87 o 
   5  -9   7        0.09        2.11      1.05 o 
   6  -9   7       12.48       14.64      2.31 o 
  -5  -8   7        2.21        2.74      1.12 o 
  -4  -8   7       42.96       46.89      4.39 o 
  -3  -8   7        2.16        6.56      2.31 o 
  -2  -8   7       49.96       65.54      3.65 o 
  -1  -8   7       10.01        5.52      1.20 o 
   0  -8   7        2.04        2.16      1.05 o 
   1  -8   7       40.84       49.10      2.47 o 
   2  -8   7      104.92      105.99      7.43 o 
   3  -8   7        5.25        6.69      2.08 o 
   4  -8   7        5.06        5.72      1.02 o 
   5  -8   7       23.29       16.77      2.84 o 
   6  -8   7        0.02        1.42      1.63 o 
   7  -8   7        0.58        2.42      1.63 o 
  -6  -7   7        4.87        5.00      1.36 o 
  -5  -7   7        3.08        2.44      1.18 o 
  -4  -7   7       33.16       38.82      3.91 o 
  -3  -7   7        3.72       11.18      1.31 o 
  -2  -7   7        2.57        4.75      0.86 o 
  -1  -7   7        2.10        4.60      1.75 o 
   0  -7   7        0.34        1.13      0.65 o 
   1  -7   7      241.03      255.44      6.22 o 
   2  -7   7        8.94       14.78      3.22 o 
   3  -7   7       24.07       16.82      1.88 o 
   4  -7   7        0.43        3.29      1.30 o 
   5  -7   7       75.69       77.95      4.08 o 
   6  -7   7        2.30        4.18      1.09 o 
   7  -7   7        0.91        2.15      0.91 o 
  -6  -6   7      113.53      119.80      8.03 o 
  -5  -6   7        1.34        2.98      1.01 o 
  -4  -6   7       48.62       49.37      4.50 o 
  -3  -6   7       13.81       17.90      1.59 o 
  -2  -6   7       50.54       51.94      3.00 o 
  -1  -6   7      238.89      216.27      6.64 o 
   0  -6   7       17.59       26.25      1.85 o 
   1  -6   7       73.17       60.17      2.56 o 
   2  -6   7       14.08       18.48      1.76 o 
   3  -6   7       25.30       22.02      1.74 o 
   4  -6   7       38.79       36.10      2.57 o 
   5  -6   7       26.59       20.50      1.97 o 
   6  -6   7       58.76       66.20      3.85 o 
   7  -6   7       82.34       75.92      4.17 o 
  -6  -5   7        1.00        4.80      1.27 o 
  -5  -5   7       20.94       23.86      3.14 o 
  -4  -5   7       55.22       58.80      4.98 o 
  -3  -5   7       30.47       31.02      2.17 o 
  -2  -5   7       16.18       24.53      1.88 o 
  -1  -5   7       74.27       63.69      3.15 o 
   0  -5   7       80.35       95.83      3.83 o 
   1  -5   7      500.18      443.67      6.80 o 
   2  -5   7       36.60       26.50      1.90 o 
   3  -5   7       82.48       83.04      3.90 o 
   4  -5   7        1.64        4.08      0.95 o 
   5  -5   7        7.60       10.69      1.62 o 
   6  -5   7        0.22        3.35      1.28 o 
   7  -5   7        5.84       14.96      2.00 o 
  -7  -4   7       50.47       49.83      4.76 o 
  -6  -4   7        0.93        1.58      1.30 o 
  -5  -4   7      174.39      155.86      9.26 o 
  -4  -4   7      412.66      390.03     15.16 o 
  -3  -4   7       66.75       61.29      4.52 o 
  -2  -4   7       17.22       16.13      1.98 o 
  -1  -4   7        0.53        0.39      0.23 o 
   0  -4   7      142.68      160.58      3.76 o 
   1  -4   7       37.24       50.79      1.77 o 
   2  -4   7        3.00        3.04      1.74 o 
   3  -4   7        9.03       14.80      1.69 o 
   4  -4   7        4.67       10.98      1.80 o 
   5  -4   7        9.53       11.35      1.82 o 
   6  -4   7        0.41        3.42      0.86 o 
   7  -4   7        0.49        4.20      3.07 o 
  -7  -3   7       21.33       26.87      3.22 o 
  -6  -3   7       34.96       32.44      3.77 o 
  -5  -3   7       16.20       21.67      2.90 o 
  -4  -3   7        0.70        1.78      1.08 o 
  -3  -3   7       91.70       86.51      2.60 o 
  -2  -3   7      742.00      738.99     10.47 o 
  -1  -3   7      105.18       96.54      3.15 o 
   0  -3   7       26.50       20.07      1.70 o 
   1  -3   7       91.71       80.74      2.31 o 
   2  -3   7      276.02      248.60      7.16 o 
   3  -3   7       40.87       51.52      3.10 o 
   4  -3   7      154.13      138.73      5.66 o 
   5  -3   7      543.92      565.66     13.69 o 
   6  -3   7       86.47       86.00      4.41 o 
   7  -3   7        3.01        8.50      1.26 o 
  -7  -2   7        1.75        1.62      1.18 o 
  -6  -2   7       81.49       88.06      6.87 o 
  -5  -2   7      153.90      131.94      8.34 o 
  -4  -2   7       52.81       49.52      2.47 o 
  -3  -2   7       87.95      101.79      2.92 o 
  -2  -2   7      469.60      504.24      8.03 o 
  -1  -2   7       36.35       35.80      1.60 o 
   0  -2   7        2.20        2.57      0.52 o 
   1  -2   7       22.01       41.72      1.59 o 
   2  -2   7      615.67      616.38     12.91 o 
   3  -2   7      362.64      356.46      9.49 o 
   4  -2   7        0.03        1.01      1.15 o 
   5  -2   7       57.98       61.44      3.70 o 
   6  -2   7       34.15       35.48      2.60 o 
   7  -2   7        2.31        6.10      0.87 o 
  -8  -1   7        0.68        3.14      1.56 o 
  -7  -1   7        8.05        6.52      1.76 o 
  -6  -1   7      113.46      104.18      4.43 o 
  -5  -1   7       67.41       58.41      2.98 o 
  -4  -1   7        0.76        2.80      0.69 o 
  -3  -1   7       35.71       38.93      1.87 o 
  -2  -1   7        9.41       10.23      1.15 o 
  -1  -1   7       72.98       67.84      2.83 o 
   0  -1   7      305.50      307.43      7.46 o 
   1  -1   7      952.23      955.25     20.34 o 
   2  -1   7      417.40      423.84     10.19 o 
   3  -1   7       44.45       49.24      4.02 o 
   4  -1   7      194.04      178.52      6.54 o 
   5  -1   7        0.01        1.44      0.73 o 
   6  -1   7        7.71       11.78      1.38 o 
   7  -1   7       10.83       13.90      1.42 o 
  -8   0   7        3.20        6.47      1.38 o 
  -7   0   7        8.58       12.71      1.48 o 
  -6   0   7       34.25       27.70      2.03 o 
  -5   0   7       92.80       93.99      5.00 o 
  -4   0   7       46.89       37.73      2.87 o 
  -3   0   7      796.69      697.57     11.85 o 
  -2   0   7      896.97      942.24     27.72 o 
  -1   0   7        0.25        1.85      0.46 o 
   0   0   7       55.81       44.05      2.34 o 
   1   0   7      135.59      107.43      4.27 o 
   2   0   7        5.94       10.00      1.47 o 
   3   0   7      739.81      651.89     22.57 o 
   4   0   7     1181.60     1191.94     31.84 o 
   5   0   7        0.81        3.33      0.84 o 
   6   0   7        2.46        4.65      1.36 o 
   7   0   7       63.72       72.13      3.89 o 
  -8   1   7       12.87       14.42      2.45 o 
  -7   1   7       59.92       62.65      3.51 o 
  -6   1   7        0.07        1.95      0.88 o 
  -5   1   7       19.49       29.70      2.63 o 
  -4   1   7       49.14       46.30      3.38 o 
  -3   1   7       52.83       38.30      4.00 o 
  -2   1   7       34.86       27.83      2.17 o 
  -1   1   7      510.54      580.98     11.08 o 
   0   1   7        6.88        6.32      1.23 o 
   1   1   7      292.22      303.84      7.91 o 
   2   1   7        6.70       10.92      2.15 o 
   3   1   7      572.57      541.64     12.56 o 
   4   1   7      114.36      104.70      6.75 o 
   5   1   7        5.94        7.94      1.42 o 
   6   1   7       34.90       32.06      2.31 o 
  -8   2   7        0.09        0.45      0.84 o 
  -7   2   7        1.75        1.49      0.74 o 
  -6   2   7        1.27        1.86      0.96 o 
  -5   2   7       79.00       84.27      5.05 o 
  -4   2   7       19.64       30.09      2.81 o 
  -3   2   7      278.45      274.77      6.03 o 
  -2   2   7      404.45      414.88     13.24 o 
  -1   2   7      317.81      339.53      7.74 o 
   0   2   7      435.54      431.16      7.92 o 
   1   2   7        5.80        5.79      1.18 o 
   2   2   7       13.44       15.50      1.56 o 
   3   2   7        0.69        5.65      1.29 o 
   4   2   7       42.50       46.10      3.06 o 
   5   2   7       44.13       40.40      2.86 o 
   6   2   7       15.43       20.28      1.74 o 
  -8   3   7        8.19        8.91      1.89 o 
  -7   3   7       31.00       31.78      3.27 o 
  -6   3   7       32.60       23.98      2.66 o 
  -5   3   7        7.66       12.35      2.44 o 
  -4   3   7        6.00        6.10      1.69 o 
  -3   3   7      141.81      120.60      3.57 o 
  -2   3   7      220.49      201.79      5.31 o 
  -1   3   7        5.77        0.51      0.40 o 
   0   3   7        0.10        1.25      0.51 o 
   1   3   7       46.02       46.19      2.78 o 
   2   3   7     1831.19     1710.21     27.51 o 
   3   3   7       64.13       57.39      3.43 o 
   4   3   7       28.11       24.55      2.15 o 
   5   3   7        1.14        2.83      1.52 o 
   6   3   7       23.93       27.98      2.04 o 
  -8   4   7        0.01        1.89      0.92 o 
  -7   4   7       93.05       97.74      6.19 o 
  -6   4   7       15.93       13.38      2.83 o 
  -5   4   7      101.49       79.12      5.22 o 
  -4   4   7        9.31       16.95      2.21 o 
  -3   4   7       11.08       17.31      1.13 o 
  -2   4   7       11.26       12.70      1.11 o 
  -1   4   7      181.64      145.57      4.75 o 
   0   4   7      132.76      137.10      4.89 o 
   1   4   7      753.87      715.06     14.22 o 
   2   4   7      544.27      492.31     11.61 o 
   3   4   7       48.91       40.31      2.74 o 
   4   4   7        1.28        1.97      0.83 o 
   5   4   7      106.59       97.46      6.11 o 
  -8   5   7        4.74        7.41      1.19 o 
  -7   5   7       47.90       47.31      4.21 o 
  -6   5   7       18.27       22.26      2.63 o 
  -5   5   7       93.37      101.33      6.19 o 
  -4   5   7      332.39      296.15     11.16 o 
  -3   5   7        7.92       10.20      0.97 o 
  -2   5   7        2.23        4.47      1.08 o 
  -1   5   7        0.66        3.32      0.82 o 
   0   5   7       78.66       77.03      3.59 o 
   1   5   7       46.62       47.30      2.92 o 
   2   5   7       47.55       49.57      4.31 o 
   3   5   7        9.16       10.76      2.13 o 
   4   5   7       22.23       18.09      1.80 o 
   5   5   7        0.52        0.00      0.73 o 
  -8   6   7       37.11       41.76      3.88 o 
  -7   6   7       21.45       28.19      3.16 o 
  -6   6   7       11.33       12.53      2.90 o 
  -5   6   7       55.82       53.54      4.56 o 
  -4   6   7      379.91      374.29     13.21 o 
  -3   6   7       30.90       26.58      1.65 o 
  -2   6   7      172.00      177.97      6.73 o 
  -1   6   7      133.96      112.11      5.80 o 
   0   6   7      287.29      264.15     11.40 o 
   1   6   7      108.59      105.39      4.54 o 
   2   6   7      346.30      308.89      8.84 o 
   3   6   7       72.19       76.13      4.00 o 
   4   6   7       19.74       27.53      4.55 o 
   5   6   7       17.23       19.40      1.72 o 
  -8   7   7        6.37        7.31      1.89 o 
  -7   7   7        5.81        6.36      1.36 o 
  -6   7   7      345.85      305.00     12.42 o 
  -5   7   7        7.06        7.77      2.22 o 
  -4   7   7      347.91      327.41     12.61 o 
  -3   7   7       47.91       50.06      3.01 o 
  -2   7   7      112.10      115.77      5.44 o 
  -1   7   7       60.52       53.13      2.92 o 
   0   7   7      767.80      724.02     14.42 o 
   1   7   7       90.71       77.73      3.87 o 
   2   7   7        1.55        4.90      0.97 o 
   3   7   7        1.21        5.85      1.82 o 
   4   7   7       11.29       13.33      1.77 o 
  -8   8   7        4.32        7.94      1.78 o 
  -7   8   7        3.54        6.29      1.69 o 
  -6   8   7        3.00        6.58      1.78 o 
  -5   8   7       59.64       65.61      5.04 o 
  -4   8   7      139.14      127.63      7.44 o 
  -3   8   7       51.39       47.04      2.62 o 
  -2   8   7       23.26       22.65      1.74 o 
  -1   8   7       87.51       89.42      4.03 o 
   0   8   7       58.71       69.58      3.58 o 
   1   8   7       47.49       42.71      2.83 o 
   2   8   7       25.08       31.19      2.30 o 
   3   8   7       29.40       23.24      2.82 o 
  -8   9   7        0.05        1.54      0.96 o 
  -7   9   7        2.39        7.44      1.34 o 
  -6   9   7       52.88       56.88      4.69 o 
  -5   9   7       12.94       17.15      3.31 o 
  -4   9   7        7.38       10.70      2.59 o 
  -3   9   7      322.29      326.06      8.43 o 
  -2   9   7       25.96       27.94      2.02 o 
  -1   9   7       36.39       36.37      3.26 o 
   0   9   7       32.56       47.99      2.94 o 
   1   9   7       20.61       21.05      1.85 o 
   2   9   7        9.88       16.21      1.55 o 
   3   9   7        6.25       12.69      1.72 o 
  -7  10   7        3.69        7.79      1.80 o 
  -6  10   7        6.22        5.48      1.19 o 
  -5  10   7       20.05       21.38      2.52 o 
  -4  10   7       22.27       21.52      2.74 o 
  -3  10   7        3.80       11.45      1.41 o 
  -2  10   7       44.49       49.47      2.83 o 
  -1  10   7      329.29      298.25      8.57 o 
   0  10   7        0.66        1.66      0.73 o 
   1  10   7       22.24       22.02      1.89 o 
   2  10   7       13.09       15.05      1.58 o 
  -7  11   7        7.79       10.46      2.26 o 
  -6  11   7       10.59       17.86      2.15 o 
  -5  11   7        0.00        2.87      1.21 o 
  -4  11   7        6.70        7.83      1.64 o 
  -3  11   7        5.85       10.11      1.44 o 
  -2  11   7       59.63       58.40      3.17 o 
  -1  11   7       96.45       98.62      6.14 o 
   0  11   7       32.07       45.26      2.85 o 
   1  11   7        1.07        5.95      0.90 o 
  -6  12   7        2.75        5.11      1.19 o 
  -5  12   7       11.17       15.29      2.02 o 
  -4  12   7        0.43        3.09      1.07 o 
  -3  12   7        9.92       13.99      2.27 o 
  -2  12   7        5.39        4.89      1.25 o 
  -1  12   7       23.26       34.85      2.11 o 
   0  12   7        6.69       14.23      1.21 o 
  -4  13   7       31.14       39.13      3.47 o 
  -3  13   7        1.25        1.84      0.77 o 
  -2  13   7       20.54       17.43      1.44 o 
   1 -13   8        2.53        2.61      1.30 o 
   2 -13   8       31.24       22.88      3.03 o 
  -1 -12   8        0.09        1.89      0.80 o 
   0 -12   8       12.85       19.66      1.47 o 
   1 -12   8       30.23       35.19      3.19 o 
   2 -12   8        0.26        1.56      1.29 o 
   3 -12   8       22.83       26.01      2.92 o 
   4 -12   8       17.61       16.03      2.22 o 
  -2 -11   8       26.00       30.78      2.26 o 
  -1 -11   8        3.04        4.47      0.91 o 
   0 -11   8        0.17        1.36      0.65 o 
   1 -11   8        0.04        1.64      1.02 o 
   2 -11   8        3.64        2.04      1.54 o 
   3 -11   8        0.35        0.40      1.01 o 
   4 -11   8        0.49        2.50      1.47 o 
   5 -11   8        6.94        9.70      1.82 o 
  -3 -10   8        2.54        4.34      0.80 o 
  -2 -10   8        2.56        5.49      1.21 o 
  -1 -10   8      153.86      125.21      5.53 o 
   0 -10   8       12.86       17.28      1.62 o 
   1 -10   8       20.80       28.00      2.51 o 
   2 -10   8        1.27        3.88      1.38 o 
   3 -10   8        0.40        4.82      1.73 o 
   4 -10   8        7.11        8.07      1.80 o 
   5 -10   8        4.38       11.93      1.65 o 
  -4  -9   8       33.05       43.28      4.06 o 
  -3  -9   8       33.08       29.42      2.26 o 
  -2  -9   8        4.28        5.17      1.71 o 
  -1  -9   8        1.01        3.64      0.75 o 
   0  -9   8        0.19        2.13      0.80 o 
   1  -9   8       25.63       23.54      4.72 o 
   2  -9   8      109.95       94.87      7.43 o 
   3  -9   8       43.82       39.57      4.47 o 
   4  -9   8        0.28        0.00      1.03 o 
   5  -9   8        2.88        5.24      1.18 o 
   6  -9   8        1.73        4.61      0.86 o 
  -5  -8   8        3.82        5.27      1.51 o 
  -4  -8   8       19.16       29.43      3.35 o 
  -3  -8   8       31.28       26.76      2.18 o 
  -2  -8   8       36.99       34.78      2.50 o 
  -1  -8   8       15.70       20.66      1.78 o 
   0  -8   8        0.05        1.82      0.72 o 
   1  -8   8       27.06       35.29      2.05 o 
   2  -8   8        4.34        3.35      1.36 o 
   3  -8   8      109.57       98.48      7.68 o 
   4  -8   8        0.08        4.23      1.19 o 
   5  -8   8       10.41       18.14      1.43 o 
   6  -8   8       24.98       26.94      2.06 o 
  -5  -7   8       20.50       30.11      3.53 o 
  -4  -7   8      153.79      135.99      8.60 o 
  -3  -7   8       14.47       15.39      1.75 o 
  -2  -7   8       22.46       27.66      2.14 o 
  -1  -7   8        8.47       11.61      1.38 o 
   0  -7   8       34.24       28.57      2.07 o 
   1  -7   8       15.80       18.46      1.76 o 
   2  -7   8       22.41       22.04      3.09 o 
   3  -7   8        2.32        2.02      0.53 o 
   4  -7   8       80.03       77.46      3.97 o 
   5  -7   8       14.88       18.53      1.57 o 
   6  -7   8        3.27        6.75      1.06 o 
  -6  -6   8        4.33        4.91      1.38 o 
  -5  -6   8        1.22        1.05      1.14 o 
  -4  -6   8       35.35       41.15      4.36 o 
  -3  -6   8       42.19       44.17      2.85 o 
  -2  -6   8       89.95      100.31      9.73 o 
  -1  -6   8        6.67        4.83      1.04 o 
   0  -6   8      125.22      125.39      4.65 o 
   1  -6   8      147.64      130.25      4.06 o 
   2  -6   8       96.85       77.22      5.12 o 
   3  -6   8        7.52       11.46      2.09 o 
   4  -6   8       12.78       19.52      1.83 o 
   5  -6   8        2.77        5.69      1.31 o 
   6  -6   8        0.09        3.30      0.88 o 
   7  -6   8        5.63        4.15      1.02 o 
  -6  -5   8       13.92       15.51      3.11 o 
  -5  -5   8        0.09        0.00      1.07 o 
  -4  -5   8       75.67       49.42      4.93 o 
  -3  -5   8       30.23       37.96      2.54 o 
  -2  -5   8      144.06      160.24     12.53 o 
  -1  -5   8      282.16      270.55      7.62 o 
   0  -5   8       11.86       13.53      1.39 o 
   1  -5   8      173.92      155.64      3.83 o 
   2  -5   8      401.57      398.25      9.84 o 
   3  -5   8       15.85       16.33      1.91 o 
   4  -5   8      611.23      537.73     20.00 o 
   5  -5   8       64.08       63.27      3.82 o 
   6  -5   8       16.92       18.30      3.68 o 
   7  -5   8       17.63       22.66      2.52 o 
  -7  -4   8        1.27        2.76      1.34 o 
  -6  -4   8       12.66       15.97      3.11 o 
  -5  -4   8      418.53      386.08     16.21 o 
  -4  -4   8        2.56        3.31      1.67 o 
  -3  -4   8      252.43      258.85      7.66 o 
  -2  -4   8        1.95        3.74      0.86 o 
  -1  -4   8       35.51       41.33      2.51 o 
   0  -4   8      182.17      179.63      4.27 o 
   1  -4   8       21.18       22.18      1.15 o 
   2  -4   8       10.72       14.19      1.60 o 
   3  -4   8        7.87       12.52      1.95 o 
   4  -4   8       29.73       30.44      2.41 o 
   5  -4   8       26.46       31.08      2.58 o 
   6  -4   8       43.71       48.72      3.23 o 
   7  -4   8        0.06        0.00      0.94 o 
  -7  -3   8        0.36        3.91      1.25 o 
  -6  -3   8       29.35       37.71      4.17 o 
  -5  -3   8       75.78       76.70      6.43 o 
  -4  -3   8       92.67       90.02      6.73 o 
  -3  -3   8      566.21      543.84     11.92 o 
  -2  -3   8      232.76      227.02      4.88 o 
  -1  -3   8      463.25      423.42     12.01 o 
   0  -3   8      152.64      123.04      3.46 o 
   1  -3   8       52.39       50.65      1.85 o 
   2  -3   8       99.64       80.05      3.89 o 
   3  -3   8        0.08        2.30      0.66 o 
   4  -3   8        0.22        1.16      0.73 o 
   5  -3   8      223.07      209.03      7.80 o 
   6  -3   8        1.97        3.68      0.90 o 
   7  -3   8       29.57       36.48      3.72 o 
  -7  -2   8       36.31       38.17      4.19 o 
  -6  -2   8        4.68        6.65      2.06 o 
  -5  -2   8        5.15        6.27      1.91 o 
  -4  -2   8       77.81       79.12      6.14 o 
  -3  -2   8       14.90       16.39      1.83 o 
  -2  -2   8      277.79      302.00      5.98 o 
  -1  -2   8        2.49        5.63      0.91 o 
   0  -2   8      757.69      859.95     15.60 o 
   1  -2   8       15.44       11.99      0.87 o 
   2  -2   8        1.02        3.24      0.87 o 
   3  -2   8      213.57      212.12      7.29 o 
   4  -2   8       58.18       58.04      3.60 o 
   5  -2   8       32.42       39.15      2.81 o 
   6  -2   8       16.56       22.88      2.96 o 
  -8  -1   8       15.95       18.01      2.48 o 
  -7  -1   8       55.26       57.82      5.39 o 
  -6  -1   8        8.11       16.25      3.51 o 
  -5  -1   8       44.72       44.34      2.63 o 
  -4  -1   8      263.85      259.07      8.64 o 
  -3  -1   8      280.86      259.36     10.78 o 
  -2  -1   8       39.84       46.62      2.35 o 
  -1  -1   8       19.96       20.08      1.56 o 
   0  -1   8       67.79       73.78      3.42 o 
   1  -1   8      199.68      178.34      5.97 o 
   2  -1   8      172.14      143.26      5.56 o 
   3  -1   8      178.34      183.22      6.83 o 
   4  -1   8        4.50        7.24      1.29 o 
   5  -1   8       19.12       23.07      2.97 o 
   6  -1   8       41.60       40.03      3.04 o 
  -8   0   8       10.65       15.40      2.89 o 
  -7   0   8        0.43        1.53      1.18 o 
  -6   0   8        0.84        0.26      0.66 o 
  -5   0   8        0.03        0.13      0.55 o 
  -4   0   8        5.69       11.80      2.04 o 
  -3   0   8      238.64      247.94      6.10 o 
  -2   0   8        0.21        2.63      0.81 o 
  -1   0   8        0.10        0.00      0.32 o 
   0   0   8       91.40       84.66      3.13 o 
   1   0   8        0.01        0.00      0.50 o 
   2   0   8        4.05       13.71      2.76 o 
   3   0   8       18.59       21.38      2.36 o 
   4   0   8        3.59        4.61      0.97 o 
   5   0   8      100.44       93.19      4.82 o 
   6   0   8        0.03        0.00      0.77 o 
  -8   1   8       33.12       35.60      3.51 o 
  -7   1   8       20.13       22.48      1.81 o 
  -6   1   8       77.48       66.85      4.54 o 
  -5   1   8       25.80       20.31      2.32 o 
  -4   1   8      214.30      211.33      8.16 o 
  -3   1   8       38.50       44.96      2.16 o 
  -2   1   8       59.24       41.51      2.14 o 
  -1   1   8        0.74       11.55      1.27 o 
   0   1   8      234.91      229.19      5.57 o 
   1   1   8        0.43        0.85      0.47 o 
   2   1   8      100.60       78.58      4.04 o 
   3   1   8       15.56       21.88      4.10 o 
   4   1   8        5.38        9.62      1.55 o 
   5   1   8        4.72        9.00      1.61 o 
   6   1   8       15.46       23.04      1.73 o 
  -8   2   8       11.05       12.06      1.34 o 
  -7   2   8       22.20       24.33      2.70 o 
  -6   2   8       11.10       13.78      2.63 o 
  -5   2   8       59.66       55.56      4.10 o 
  -4   2   8      205.58      200.22      8.25 o 
  -3   2   8      334.08      345.25      7.49 o 
  -2   2   8      547.46      567.48     11.06 o 
  -1   2   8       32.29       34.53      2.14 o 
   0   2   8       44.91       38.28      2.39 o 
   1   2   8      421.41      411.91     10.17 o 
   2   2   8       68.40       71.08      3.89 o 
   3   2   8        2.37        4.25      1.05 o 
   4   2   8       23.23       29.44      2.38 o 
   5   2   8       24.65       29.94      2.32 o 
   6   2   8        5.13        7.54      0.99 o 
  -8   3   8       11.94       12.50      1.82 o 
  -7   3   8        2.28        0.07      1.10 o 
  -6   3   8      160.92      148.21      7.61 o 
  -5   3   8       46.30       44.06      3.75 o 
  -3   3   8      153.76      155.29      4.52 o 
  -2   3   8        3.98        3.82      0.75 o 
  -1   3   8       21.46       31.90      2.42 o 
   0   3   8       61.87       56.66      3.04 o 
   1   3   8        9.88       10.23      1.71 o 
   2   3   8        0.03        1.00      0.68 o 
   3   3   8      189.37      176.06      6.72 o 
   4   3   8      104.48      100.60      5.05 o 
   5   3   8       14.80       18.81      1.53 o 
  -8   4   8        6.42       12.53      2.52 o 
  -7   4   8        3.86        8.07      1.56 o 
  -6   4   8      123.83      105.74      6.36 o 
  -5   4   8      135.81      131.28      7.17 o 
  -4   4   8      168.08      154.31      7.70 o 
  -3   4   8        4.68        7.42      0.81 o 
  -2   4   8      102.93       98.69      3.75 o 
  -1   4   8       15.52       16.58      1.42 o 
   0   4   8       83.24       68.82      6.23 o 
   1   4   8      142.84      129.98      5.22 o 
   2   4   8        1.45        3.21      1.07 o 
   3   4   8        4.56        8.84      1.35 o 
   4   4   8        8.41       14.52      1.48 o 
   5   4   8       59.49       66.88      5.73 o 
  -8   5   8       15.84       21.91      2.44 o 
  -7   5   8        0.00        0.75      0.92 o 
  -6   5   8        2.09        4.23      1.38 o 
  -5   5   8        0.85        5.26      1.56 o 
  -4   5   8      233.47      240.75     10.37 o 
  -3   5   8      399.38      339.58      7.94 o 
  -2   5   8       60.08       45.42      2.47 o 
  -1   5   8       56.98       56.78      3.00 o 
   0   5   8        2.46        5.53      1.18 o 
   1   5   8       16.15       17.62      2.14 o 
   2   5   8       45.90       36.04      2.58 o 
   3   5   8        0.02        2.12      0.68 o 
   4   5   8        0.42        0.33      1.08 o 
   5   5   8        8.50       11.77      1.51 o 
  -8   6   8       15.89       18.23      2.24 o 
  -7   6   8       11.20       16.54      2.04 o 
  -6   6   8        4.52        6.93      1.60 o 
  -5   6   8      534.93      514.31     16.74 o 
  -4   6   8       53.08       48.83      4.39 o 
  -3   6   8      140.78      138.76      4.51 o 
  -2   6   8       33.67       41.03      2.35 o 
  -1   6   8        9.68        9.96      1.63 o 
   0   6   8      169.47      144.65      5.49 o 
   1   6   8       97.81       99.05      4.51 o 
   2   6   8       41.89       42.80      2.87 o 
   3   6   8       44.62       46.21      2.96 o 
   4   6   8       16.46       22.69      1.78 o 
  -8   7   8        4.69       11.12      2.06 o 
  -7   7   8       27.00       26.74      3.14 o 
  -6   7   8       71.34       60.71      4.87 o 
  -5   7   8       94.54       72.97      5.51 o 
  -4   7   8      170.35      172.71      9.10 o 
  -3   7   8      518.43      506.15     10.64 o 
  -2   7   8        3.33        6.32      1.56 o 
  -1   7   8        2.39        5.34      1.14 o 
   0   7   8       28.87       27.75      2.15 o 
   1   7   8       85.48       78.47      4.07 o 
   2   7   8        3.08        5.45      1.65 o 
   3   7   8       26.32       33.73      2.39 o 
   4   7   8       44.70       52.95      3.17 o 
  -8   8   8        0.13        0.00      0.97 o 
  -7   8   8       17.58       20.47      2.65 o 
  -6   8   8       98.84       97.61      6.67 o 
  -5   8   8        1.45        7.17      1.91 o 
  -4   8   8      177.30      183.20      9.52 o 
  -3   8   8       11.24       17.22      1.45 o 
  -2   8   8       69.39       73.39      3.46 o 
  -1   8   8        2.88        7.62      1.40 o 
   0   8   8       15.21       16.64      1.79 o 
   1   8   8        5.69        7.87      1.31 o 
   2   8   8       41.58       41.63      2.78 o 
   3   8   8       32.50       39.79      3.67 o 
  -7   9   8        3.70        4.04      1.08 o 
  -6   9   8        5.56        4.34      1.29 o 
  -5   9   8       10.98       16.60      2.21 o 
  -4   9   8       27.94       29.24      3.40 o 
  -3   9   8       61.59       62.06      3.14 o 
  -2   9   8      121.34      119.28      4.83 o 
  -1   9   8       10.10       14.55      3.91 o 
   0   9   8      123.47      119.92      5.07 o 
   1   9   8        5.39       11.07      1.34 o 
   2   9   8       16.23       17.82      1.52 o 
  -7  10   8       14.28       18.32      2.24 o 
  -6  10   8       22.53       18.65      2.26 o 
  -5  10   8        2.37        3.47      0.94 o 
  -4  10   8       26.12       29.74      3.29 o 
  -3  10   8      206.75      228.69      7.12 o 
  -2  10   8        1.35        2.69      0.74 o 
  -1  10   8       67.87       73.11      3.84 o 
   0  10   8       18.31       17.07      2.43 o 
   1  10   8       17.86       20.63      2.28 o 
  -6  11   8        0.09        0.13      1.07 o 
  -5  11   8       93.06       84.32      6.18 o 
  -4  11   8        0.47        1.75      0.94 o 
  -3  11   8       29.08       27.69      2.48 o 
  -2  11   8        2.90        4.22      0.84 o 
  -1  11   8       67.71       67.54      4.94 o 
   0  11   8        0.38        3.60      0.86 o 
  -5  12   8       22.64       25.49      2.98 o 
  -4  12   8        5.46       14.30      1.75 o 
  -3  12   8        2.51        4.37      1.23 o 
  -2  12   8        5.84        6.56      0.94 o 
  -1  12   8        1.00        4.08      1.16 o 
   0 -12   9        5.79        9.31      1.61 o 
   1 -12   9        1.00        2.31      1.36 o 
   2 -12   9       20.04       14.91      2.13 o 
   3 -12   9       17.50       16.93      2.30 o 
  -2 -11   9       19.34       18.39      1.66 o 
  -1 -11   9       26.93       33.07      2.46 o 
   0 -11   9        1.77        2.96      1.54 o 
   1 -11   9       20.79       30.25      4.32 o 
   2 -11   9       17.41       12.83      2.90 o 
   3 -11   9       18.95       18.45      2.63 o 
   4 -11   9       15.90       18.21      2.19 o 
  -3 -10   9       64.90       73.33      4.09 o 
  -2 -10   9        0.04        1.93      0.86 o 
  -1 -10   9        0.00        3.09      1.05 o 
   0 -10   9        1.28        1.76      0.65 o 
   1 -10   9        2.32        2.46      1.14 o 
   2 -10   9      255.14      199.38     11.89 o 
   3 -10   9       66.89       66.46      6.12 o 
   4 -10   9        4.05        5.84      2.08 o 
   5 -10   9       18.28       21.94      2.94 o 
  -4  -9   9        2.48        9.34      1.67 o 
  -3  -9   9       17.80       16.32      1.76 o 
  -2  -9   9        1.25        0.06      1.23 o 
  -1  -9   9       88.92       94.70      4.63 o 
   0  -9   9        8.79       15.14      1.31 o 
   1  -9   9       17.21       17.45      2.49 o 
   2  -9   9        3.72        3.95      1.45 o 
   3  -9   9       27.48       31.36      3.68 o 
   4  -9   9        0.60        3.46      1.25 o 
   5  -9   9        5.52       11.36      1.65 o 
  -4  -8   9       29.81       40.27      3.90 o 
  -3  -8   9       39.01       26.10      2.06 o 
  -2  -8   9        2.76        8.20      1.20 o 
  -1  -8   9       11.73       18.51      2.35 o 
   0  -8   9        8.99       11.93      1.63 o 
   1  -8   9        0.23        2.95      1.65 o 
   2  -8   9       90.14       77.47      6.78 o 
   3  -8   9       17.95       18.29      3.79 o 
   4  -8   9        0.31        2.30      0.96 o 
   5  -8   9       59.65       49.04      5.02 o 
   6  -8   9       23.66       30.15      2.27 o 
  -5  -7   9       63.79       54.26      5.02 o 
  -4  -7   9       62.55       62.84      5.59 o 
  -3  -7   9        1.01        4.94      1.27 o 
  -2  -7   9        1.24        5.32      0.95 o 
  -1  -7   9       23.30       15.96      1.47 o 
   0  -7   9      254.20      208.75      6.05 o 
   1  -7   9      635.73      610.94     28.81 o 
   2  -7   9        1.15        1.95      1.19 o 
   3  -7   9       32.17       35.77      4.17 o 
   4  -7   9        1.80        4.76      2.15 o 
   5  -7   9       12.88       11.57      3.57 o 
   6  -7   9        4.55        6.51      1.01 o 
  -5  -6   9       10.91       18.31      3.66 o 
  -4  -6   9       19.58       20.29      2.72 o 
  -3  -6   9      139.42      126.12      5.40 o 
  -2  -6   9       23.37       32.02      2.37 o 
  -1  -6   9      210.86      210.65      6.96 o 
   0  -6   9       92.26       64.41      3.36 o 
   1  -6   9       62.18       56.57      4.16 o 
   2  -6   9        1.20        2.96      1.34 o 
   3  -6   9       36.80       32.14      2.30 o 
   4  -6   9       12.34       13.14      1.90 o 
   5  -6   9        0.04        1.92      1.25 o 
   6  -6   9        0.02        0.61      0.85 o 
  -6  -5   9       78.12       70.85      5.92 o 
  -5  -5   9       10.64       16.23      3.22 o 
  -4  -5   9        9.15       16.60      3.66 o 
  -3  -5   9        0.42        3.32      0.90 o 
  -2  -5   9       48.15       35.56      2.54 o 
  -1  -5   9       13.61       10.82      1.74 o 
   0  -5   9      481.93      496.02     11.05 o 
   1  -5   9       49.18       66.54      2.98 o 
   2  -5   9        8.83       11.18      1.38 o 
   3  -5   9       26.52       22.16      1.89 o 
   4  -5   9       36.92       35.06      2.59 o 
   5  -5   9       86.42       83.10      4.60 o 
   6  -5   9       25.26       21.26      3.91 o 
  -6  -4   9       68.92       73.41      6.14 o 
  -5  -4   9       63.29       65.30      5.79 o 
  -4  -4   9      349.29      354.30     15.07 o 
  -3  -4   9        0.15        1.01      0.65 o 
  -2  -4   9      219.50      228.78      7.28 o 
  -1  -4   9      434.73      391.83      9.80 o 
   0  -4   9       26.49       21.59      1.30 o 
   1  -4   9       12.00       20.09      1.56 o 
   2  -4   9       11.17       13.19      1.90 o 
   3  -4   9       10.58       10.47      1.71 o 
   4  -4   9       60.13       57.53      3.61 o 
   5  -4   9       33.86       38.83      3.96 o 
   6  -4   9       44.45       51.17      4.80 o 
  -7  -3   9       38.42       33.56      3.20 o 
  -6  -3   9        5.03        4.14      1.84 o 
  -5  -3   9      240.31      214.56     11.71 o 
  -4  -3   9        0.02        0.86      1.14 o 
  -3  -3   9      252.63      262.93      7.88 o 
  -2  -3   9       33.95       32.36      2.41 o 
  -1  -3   9       18.58       17.19      1.22 o 
   0  -3   9       54.50       73.17      4.94 o 
   1  -3   9        0.17        1.68      0.46 o 
   2  -3   9      347.14      330.11      9.33 o 
   3  -3   9        1.95        5.57      1.06 o 
   4  -3   9       53.88       48.11      3.30 o 
   5  -3   9        0.47        4.31      0.91 o 
   6  -3   9       16.27       22.12      1.86 o 
  -7  -2   9       24.16       27.24      2.90 o 
  -6  -2   9        3.59        4.63      1.36 o 
  -5  -2   9      192.54      167.51      9.92 o 
  -4  -2   9       12.44       12.85      3.05 o 
  -3  -2   9        0.46        1.08      0.62 o 
  -2  -2   9      664.80      625.57     10.13 o 
  -1  -2   9      151.83      158.90      6.68 o 
   0  -2   9       67.24       77.36      3.14 o 
   1  -2   9      152.69      165.30      5.92 o 
   2  -2   9        5.02        3.02      0.81 o 
   3  -2   9        0.57        4.96      1.19 o 
   4  -2   9       66.26       71.51      4.30 o 
   5  -2   9       20.72       22.01      3.30 o 
   6  -2   9        3.36        7.09      1.20 o 
  -7  -1   9       74.60       60.60      5.31 o 
  -6  -1   9       25.07       23.62      3.01 o 
  -5  -1   9        0.48        2.26      1.29 o 
  -4  -1   9      174.96      170.35      5.65 o 
  -3  -1   9       21.51       18.97      1.41 o 
  -2  -1   9       12.38       14.10      1.76 o 
  -1  -1   9      554.81      552.04     11.61 o 
   0  -1   9      113.98       99.91      3.61 o 
   1  -1   9        5.86        1.93      0.56 o 
   2  -1   9       26.96       31.35      3.32 o 
   3  -1   9      779.42      817.99     24.02 o 
   4  -1   9      337.00      310.38      9.88 o 
   5  -1   9       25.46       26.61      2.40 o 
   6  -1   9       38.29       44.63      3.11 o 
  -7   0   9        3.76        1.93      1.19 o 
  -6   0   9       32.36       33.31      2.36 o 
  -5   0   9       69.54       55.51      3.84 o 
  -4   0   9       76.27       81.24      4.58 o 
  -3   0   9       23.72       27.49      1.75 o 
  -2   0   9      371.22      343.49      8.22 o 
  -1   0   9       41.73       47.11      4.27 o 
   0   0   9       96.63      101.19      3.62 o 
   1   0   9       87.28       77.08      4.30 o 
   2   0   9       57.91       39.62      2.90 o 
   3   0   9       22.71       21.57      2.84 o 
   4   0   9        2.00        5.85      1.41 o 
   5   0   9        2.73        5.15      1.05 o 
   6   0   9        0.74        3.15      1.01 o 
  -8   1   9        3.19        7.57      1.53 o 
  -7   1   9        3.24        7.06      3.35 o 
  -6   1   9       16.71       14.45      1.82 o 
  -5   1   9       10.40       13.73      1.91 o 
  -4   1   9        2.71        5.27      1.47 o 
  -3   1   9      602.93      551.69     15.73 o 
  -2   1   9       31.76       27.41      3.11 o 
  -1   1   9        0.51        1.03      0.59 o 
   0   1   9      116.79      119.84      3.97 o 
   1   1   9      155.38      127.57      5.27 o 
   2   1   9        0.00        1.40      0.85 o 
   3   1   9      163.33      159.64      6.54 o 
   4   1   9        4.54        3.71      0.74 o 
   5   1   9       28.85       31.41      2.43 o 
   6   1   9        5.10        7.06      1.01 o 
  -8   2   9        8.93       13.20      1.30 o 
  -7   2   9        9.15       12.31      1.75 o 
  -6   2   9       49.39       42.88      3.60 o 
  -5   2   9       29.66       25.71      2.59 o 
  -4   2   9       64.11       56.59      4.28 o 
  -3   2   9       12.19       12.68      2.61 o 
  -2   2   9      488.10      431.12      9.62 o 
  -1   2   9      153.44      141.43      5.08 o 
   0   2   9        8.83        7.81      1.27 o 
   1   2   9       32.51       31.37      2.43 o 
   2   2   9      928.11      887.46     32.44 o 
   3   2   9      199.84      186.08      7.18 o 
   4   2   9       62.29       56.55      3.68 o 
   5   2   9       36.59       36.63      2.71 o 
  -8   3   9        0.02        0.79      0.96 o 
  -7   3   9        0.35        0.09      0.85 o 
  -6   3   9       20.01       14.52      2.06 o 
  -5   3   9        8.35       12.92      2.74 o 
  -4   3   9        0.29        1.95      0.94 o 
  -3   3   9       53.26       49.37      4.21 o 
  -2   3   9        7.71       14.07      1.36 o 
  -1   3   9        2.75        4.85      0.92 o 
   0   3   9        2.77        5.75      1.05 o 
   1   3   9      350.49      330.45      9.32 o 
   2   3   9        3.71        6.15      1.37 o 
   3   3   9        4.46        7.68      1.44 o 
   4   3   9        4.51        6.36      1.00 o 
   5   3   9       38.32       37.35      4.38 o 
  -8   4   9        5.33        5.90      1.54 o 
  -7   4   9        6.83        3.86      1.23 o 
  -6   4   9        0.03        1.65      0.86 o 
  -5   4   9       18.09       18.32      2.54 o 
  -4   4   9       15.10       23.76      3.01 o 
  -3   4   9       18.96       18.01      2.55 o 
  -2   4   9      140.93      151.65      5.08 o 
  -1   4   9        3.40        5.64      1.07 o 
   0   4   9        6.04        7.62      1.37 o 
   1   4   9      325.24      283.59      8.53 o 
   2   4   9       46.89       52.68      3.34 o 
   3   4   9       20.99       25.00      2.42 o 
   4   4   9       23.63       24.30      2.02 o 
   5   4   9        1.47        4.29      2.39 o 
  -8   5   9        0.05        2.59      0.99 o 
  -7   5   9       18.41       21.38      2.66 o 
  -6   5   9       17.30       18.93      2.66 o 
  -5   5   9        6.42        5.27      1.47 o 
  -4   5   9      218.32      204.52      9.69 o 
  -3   5   9       29.79       35.40      3.80 o 
  -2   5   9       41.25       34.87      3.67 o 
  -1   5   9       12.32       16.83      1.74 o 
   0   5   9      768.43      758.44     15.52 o 
   1   5   9       30.04       30.36      3.84 o 
   2   5   9       11.28       14.06      1.64 o 
   3   5   9      166.43      148.76      6.30 o 
   4   5   9        7.95       15.81      1.55 o 
  -8   6   9        7.28       13.60      1.89 o 
  -7   6   9        0.05        1.54      1.05 o 
  -6   6   9        0.93        3.23      1.16 o 
  -5   6   9      173.65      167.66      8.91 o 
  -4   6   9      306.62      290.87     12.22 o 
  -3   6   9      174.78      170.87      9.01 o 
  -2   6   9       96.52       95.53      4.01 o 
  -1   6   9      357.24      342.70      8.98 o 
   0   6   9        0.39        0.80      0.63 o 
   1   6   9        0.05        1.51      0.66 o 
   2   6   9       15.02       19.62      1.63 o 
   3   6   9        9.99        9.76      1.42 o 
   4   6   9       11.15       16.67      1.60 o 
  -7   7   9        7.25        6.08      1.80 o 
  -6   7   9       10.59       15.70      3.12 o 
  -5   7   9        3.63        8.31      2.15 o 
  -4   7   9       76.89       67.64      5.48 o 
  -3   7   9       63.26       72.27      5.77 o 
  -2   7   9       38.91       43.66      2.61 o 
  -1   7   9      417.79      361.09      9.46 o 
   0   7   9       64.23       48.44      3.01 o 
   1   7   9       10.93       16.57      1.76 o 
   2   7   9       15.96       18.65      1.69 o 
   3   7   9       42.64       47.64      3.30 o 
  -7   8   9       12.42       15.73      1.86 o 
  -6   8   9       15.68       15.31      3.33 o 
  -5   8   9        0.28        1.42      1.08 o 
  -4   8   9      110.31      112.52      7.24 o 
  -3   8   9       24.94       33.08      3.68 o 
  -2   8   9      327.91      317.41     11.19 o 
  -1   8   9        7.24       11.70      2.06 o 
   0   8   9       89.57       93.33      4.40 o 
   1   8   9        1.38        2.93      0.75 o 
   2   8   9        4.36       11.85      1.64 o 
  -7   9   9       10.74       13.73      1.69 o 
  -6   9   9        8.57       12.02      1.69 o 
  -5   9   9       56.95       63.57      5.15 o 
  -4   9   9        0.67        2.43      1.12 o 
  -3   9   9       17.61       21.25      2.70 o 
  -2   9   9        1.52        6.07      2.03 o 
  -1   9   9       14.95       18.95      2.13 o 
   0   9   9      159.43      133.31      5.55 o 
   1   9   9       79.35       85.59      4.33 o 
   2   9   9       14.13       17.54      1.40 o 
  -6  10   9        0.02        2.44      1.07 o 
  -5  10   9       17.09       26.19      2.76 o 
  -4  10   9       30.60       41.89      4.08 o 
  -3  10   9        9.75       16.03      2.00 o 
  -2  10   9        3.86        3.23      1.01 o 
  -1  10   9        0.05        1.47      2.77 o 
   0  10   9       33.44       41.78      2.66 o 
   1  10   9        0.05        1.70      0.88 o 
  -5  11   9       46.98       57.36      4.96 o 
  -4  11   9        4.19        6.29      1.40 o 
  -3  11   9       42.98       37.22      3.64 o 
  -2  11   9        1.58        7.12      1.08 o 
  -1  11   9        5.01        8.75      1.51 o 
  -3  12   9        4.00        6.78      1.19 o 
  -1 -11  10        5.15        2.24      0.85 o 
   0 -11  10       18.50       13.10      1.93 o 
   1 -11  10        1.31        3.66      1.15 o 
   2 -11  10        1.43        1.36      1.34 o 
   3 -11  10        6.08        4.54      1.47 o 
  -2 -10  10        4.28        8.87      1.36 o 
  -1 -10  10        1.33        1.48      0.80 o 
   0 -10  10        0.15        1.50      1.35 o 
   1 -10  10        8.24       10.74      3.32 o 
   2 -10  10      102.60      100.83      8.14 o 
   3 -10  10        1.26        1.38      1.38 o 
   4 -10  10        0.64        5.15      1.43 o 
  -3  -9  10       12.09       13.75      1.25 o 
  -2  -9  10        0.45        0.47      1.24 o 
  -1  -9  10       18.48       25.00      2.03 o 
   0  -9  10        3.64       15.84      2.61 o 
   1  -9  10       15.37       14.65      2.17 o 
   2  -9  10        1.93        0.00      0.90 o 
   3  -9  10        2.57        8.16      1.89 o 
   4  -9  10        1.05        5.07      1.49 o 
   5  -9  10        3.73        9.12      1.86 o 
  -4  -8  10        2.09        3.46      1.16 o 
  -3  -8  10        1.83        1.96      0.80 o 
  -2  -8  10        1.99        5.38      0.99 o 
  -1  -8  10        1.14        3.53      1.47 o 
   0  -8  10       62.85       54.56      4.11 o 
   1  -8  10      123.24      125.65      6.84 o 
   2  -8  10        3.52        6.45      2.43 o 
   3  -8  10        1.36        4.34      1.60 o 
   4  -8  10        5.81       10.55      2.39 o 
   5  -8  10        9.32       15.02      1.75 o 
  -4  -7  10       18.46       22.40      2.59 o 
  -3  -7  10       31.57       39.47      4.38 o 
  -2  -7  10       41.25       40.76      2.73 o 
  -1  -7  10        5.87       10.36      2.65 o 
   0  -7  10       49.18       49.70      3.88 o 
   1  -7  10       17.17       32.43      3.12 o 
   2  -7  10       41.32       29.63      3.90 o 
   3  -7  10        1.01        2.32      1.38 o 
   4  -7  10        0.56        5.73      1.64 o 
   5  -7  10        1.90        7.70      2.54 o 
  -5  -6  10        5.05       13.84      2.52 o 
  -4  -6  10        2.68        5.00      1.29 o 
  -3  -6  10       13.16       11.35      1.16 o 
  -2  -6  10        4.20        5.55      0.91 o 
  -1  -6  10        4.16        8.18      1.50 o 
   0  -6  10      231.84      213.16      6.07 o 
   1  -6  10       26.28       31.18      3.09 o 
   2  -6  10        0.00        1.12      0.96 o 
   3  -6  10       14.24       12.87      1.58 o 
   4  -6  10       75.62       71.35      4.06 o 
   5  -6  10       15.39       18.08      1.58 o 
  -6  -5  10       13.11       14.92      2.08 o 
  -5  -5  10        0.27        3.07      1.27 o 
  -4  -5  10      105.75      109.14      7.48 o 
  -3  -5  10       53.33       50.93      6.95 o 
  -2  -5  10      119.12      112.47      4.95 o 
  -1  -5  10      108.99      111.63      4.80 o 
   0  -5  10      112.81      117.59      4.17 o 
   1  -5  10        5.99       12.93      2.60 o 
   2  -5  10        0.04        2.42      0.56 o 
   3  -5  10       30.64       33.30      2.55 o 
   4  -5  10       54.17       47.53      3.22 o 
   5  -5  10        0.50        1.55      1.34 o 
   6  -5  10        0.41        1.88      0.92 o 
  -6  -4  10        7.67       15.93      3.47 o 
  -5  -4  10      105.34       94.67      7.24 o 
  -4  -4  10       58.36       55.54      5.11 o 
  -3  -4  10        0.34        2.02      1.42 o 
  -2  -4  10        9.49       13.37      1.49 o 
  -1  -4  10      358.16      381.86      9.95 o 
   0  -4  10       10.32       14.82      1.41 o 
   1  -4  10       59.85       68.41      5.10 o 
   2  -4  10       23.87       22.08      1.93 o 
   3  -4  10       41.29       45.70      3.15 o 
   4  -4  10       47.57       42.58      4.11 o 
   5  -4  10       43.50       42.30      3.03 o 
   6  -4  10        0.33        1.70      1.29 o 
  -6  -3  10       33.24       27.46      3.36 o 
  -5  -3  10       50.79       46.57      4.71 o 
  -4  -3  10      125.67      133.56      8.62 o 
  -3  -3  10      175.63      195.78     10.15 o 
  -2  -3  10      458.25      398.57     10.29 o 
  -1  -3  10      230.80      250.40      8.19 o 
   0  -3  10       41.43       47.32      1.97 o 
   1  -3  10       37.76       42.78      2.76 o 
   2  -3  10       53.19       47.77      3.05 o 
   3  -3  10       30.49       33.74      3.36 o 
   4  -3  10       11.65       14.80      1.76 o 
   5  -3  10        3.94        7.88      2.00 o 
   6  -3  10       10.83       19.70      1.95 o 
  -7  -2  10        3.72        3.11      1.32 o 
  -6  -2  10        4.52        6.38      1.49 o 
  -5  -2  10       20.13       20.73      2.79 o 
  -4  -2  10       22.08       19.04      3.93 o 
  -3  -2  10      112.35      105.18      7.13 o 
  -2  -2  10      182.33      203.36      5.13 o 
  -1  -2  10       15.57       10.42      0.99 o 
   0  -2  10       33.94       28.33      1.83 o 
   1  -2  10       71.46       75.66      4.01 o 
   2  -2  10       54.97       57.18      3.44 o 
   3  -2  10        0.86        2.45      0.76 o 
   4  -2  10        1.09        1.65      1.08 o 
   5  -2  10       30.41       27.48      2.22 o 
  -7  -1  10       19.80       19.63      4.10 o 
  -6  -1  10        6.55        6.78      1.60 o 
  -5  -1  10        0.72        1.87      1.34 o 
  -4  -1  10       91.02       95.06      4.07 o 
  -3  -1  10      271.07      266.41      9.50 o 
  -2  -1  10      222.23      237.96     10.24 o 
  -1  -1  10      352.69      363.96      9.25 o 
   0  -1  10      151.96      132.05      4.42 o 
   1  -1  10       41.15       29.97      2.42 o 
   2  -1  10      117.35      107.42      5.11 o 
   3  -1  10       56.90       57.86      3.75 o 
   4  -1  10       12.07       20.25      2.26 o 
   5  -1  10        4.06       11.54      1.50 o 
  -7   0  10        0.46        0.00      1.18 o 
  -6   0  10       42.16       42.79      4.67 o 
  -5   0  10       45.65       45.08      3.57 o 
  -4   0  10      202.30      200.98      8.16 o 
  -3   0  10        3.66        4.76      1.19 o 
  -2   0  10       11.43       23.30      1.70 o 
  -1   0  10        1.06        2.16      0.60 o 
   0   0  10       35.66       37.62      2.48 o 
   1   0  10      252.08      228.50      7.71 o 
   2   0  10       27.02       25.00      2.35 o 
   3   0  10       28.54       25.49      2.22 o 
   4   0  10       13.29       14.33      1.73 o 
   5   0  10        1.50        6.54      1.03 o 
  -7   1  10        1.98        3.84      1.30 o 
  -6   1  10        0.24        0.97      0.81 o 
  -5   1  10        0.52        1.65      0.92 o 
  -4   1  10      214.63      202.32      8.62 o 
  -3   1  10      487.42      488.56     15.07 o 
  -2   1  10       29.76       34.41      3.14 o 
  -1   1  10        2.17       11.38      1.68 o 
   0   1  10        1.09        0.87      0.49 o 
   1   1  10       29.91       42.87      2.96 o 
   2   1  10      128.94      121.35      5.61 o 
   3   1  10       15.19       16.19      2.02 o 
   4   1  10       67.09       66.35      4.09 o 
   5   1  10        0.17        1.13      0.97 o 
  -7   2  10       31.07       25.05      2.65 o 
  -6   2  10        2.39        5.75      1.58 o 
  -5   2  10      126.68      125.29      6.76 o 
  -4   2  10       56.24       50.29      4.08 o 
  -3   2  10      130.90      121.84      6.87 o 
  -2   2  10        0.54        9.48      2.21 o 
  -1   2  10       95.13       80.28      3.81 o 
   0   2  10       27.49       26.81      2.18 o 
   1   2  10       59.61       74.43      4.06 o 
   2   2  10       22.92       27.09      2.81 o 
   3   2  10        0.51        4.60      1.07 o 
   4   2  10        7.47       10.77      2.22 o 
   5   2  10       39.30       46.34      3.21 o 
  -7   3  10        2.66        6.25      1.34 o 
  -6   3  10      299.68      274.68     11.27 o 
  -5   3  10        0.07        2.39      0.94 o 
  -4   3  10       46.93       44.39      4.08 o 
  -3   3  10      142.58      130.03      7.22 o 
  -2   3  10      110.98      123.03      6.12 o 
  -1   3  10        3.70        9.19      1.27 o 
   0   3  10       30.78       24.32      2.10 o 
   1   3  10        5.42        8.31      1.55 o 
   2   3  10       10.51        7.33      1.32 o 
   3   3  10        9.92       14.13      2.18 o 
   4   3  10        0.12        1.06      0.75 o 
  -7   4  10        2.89        4.45      1.29 o 
  -6   4  10       52.64       47.38      4.17 o 
  -5   4  10        0.04        3.75      1.21 o 
  -4   4  10      248.69      225.92     10.26 o 
  -3   4  10      129.53      123.27      7.24 o 
  -2   4  10        6.62        5.71      1.01 o 
  -1   4  10       31.95       31.76      2.35 o 
   0   4  10      137.87      133.87      5.55 o 
   1   4  10       30.34       19.38      2.08 o 
   2   4  10      155.27      133.27      5.91 o 
   3   4  10        0.11        1.61      0.76 o 
   4   4  10        2.19        4.14      1.46 o 
  -7   5  10        2.35        7.92      1.65 o 
  -6   5  10        5.72        3.66      1.49 o 
  -5   5  10       17.52       17.26      2.43 o 
  -4   5  10       17.39       20.00      2.61 o 
  -3   5  10      393.86      364.61     13.97 o 
  -2   5  10       11.20       10.11      1.23 o 
  -1   5  10       23.33       21.18      1.80 o 
   0   5  10       11.39       14.62      1.71 o 
   1   5  10        5.61        6.83      1.29 o 
   2   5  10        0.11        1.26      1.34 o 
   3   5  10       53.77       62.71      3.77 o 
   4   5  10       61.21       73.96      4.07 o 
  -7   6  10       91.84       87.45      6.07 o 
  -6   6  10        2.86        3.71      1.10 o 
  -5   6  10       10.11       11.56      2.57 o 
  -4   6  10       25.10       31.43      3.77 o 
  -3   6  10       64.98       60.61      5.05 o 
  -2   6  10      199.49      168.20      6.32 o 
  -1   6  10      193.82      188.34      6.51 o 
   0   6  10        0.29        0.82      0.94 o 
   1   6  10        2.66        1.64      0.71 o 
   2   6  10       13.95       16.79      1.75 o 
   3   6  10        6.72       12.44      1.34 o 
  -7   7  10        3.92        2.81      1.29 o 
  -6   7  10        9.25       10.02      2.37 o 
  -5   7  10       11.28       14.04      3.09 o 
  -4   7  10        1.99        3.77      1.34 o 
  -3   7  10        0.66        2.85      1.16 o 
  -2   7  10        4.01        8.95      2.77 o 
  -1   7  10        8.39        9.60      1.85 o 
   0   7  10        4.75        4.90      1.99 o 
   1   7  10        2.93        3.77      0.89 o 
   2   7  10       13.70       18.29      2.21 o 
  -7   8  10        2.19        3.31      1.14 o 
  -6   8  10       10.57        9.58      2.11 o 
  -5   8  10       25.30       30.64      3.55 o 
  -4   8  10       57.70       69.09      5.61 o 
  -3   8  10       33.38       29.06      3.38 o 
  -2   8  10        7.50       12.77      1.49 o 
  -1   8  10       70.99       60.27      3.49 o 
   0   8  10        3.38        4.95      1.76 o 
   1   8  10       98.58      100.91      7.28 o 
   2   8  10        0.76        4.09      0.96 o 
  -6   9  10        5.42        9.89      1.89 o 
  -5   9  10        2.85        6.45      1.29 o 
  -4   9  10        4.98        5.79      1.65 o 
  -3   9  10        2.60        6.34      1.67 o 
  -2   9  10       62.89       65.99      3.34 o 
  -1   9  10       87.09       91.70      5.27 o 
   0   9  10        1.29        3.62      1.53 o 
   1   9  10        1.92        4.79      2.42 o 
  -5  10  10        4.42       11.45      1.67 o 
  -4  10  10        1.77        1.42      1.01 o 
  -3  10  10       11.14       15.31      2.06 o 
  -2  10  10        2.40        4.17      0.72 o 
  -1  10  10        6.17        6.70      1.23 o 
   0  10  10       28.26       28.83      2.02 o 
  -4  11  10        0.73        3.95      1.38 o 
  -3  11  10        3.26        6.08      1.56 o 
  -2  11  10        1.22        4.06      1.49 o 
  -1 -10  11        5.87       10.81      1.75 o 
   0 -10  11       20.45       25.22      2.27 o 
   1 -10  11        8.52       15.94      3.98 o 
   2 -10  11       12.79       12.52      2.55 o 
   3 -10  11        3.76        9.34      2.22 o 
  -2  -9  11       15.36       12.95      3.46 o 
  -1  -9  11        0.01        1.13      1.00 o 
   0  -9  11        0.65        1.88      1.01 o 
   1  -9  11        0.27        4.58      3.43 o 
   2  -9  11        0.82        1.21      1.16 o 
   3  -9  11        9.74       17.31      3.40 o 
   4  -9  11        1.17        2.63      1.34 o 
  -3  -8  11        9.16       17.39      3.25 o 
  -2  -8  11       12.57       18.80      1.96 o 
  -1  -8  11        9.27        8.36      1.71 o 
   0  -8  11       13.11       19.42      4.31 o 
   1  -8  11       22.64       28.28      2.62 o 
   2  -8  11        0.99        2.22      1.25 o 
   3  -8  11       16.61       16.06      2.30 o 
   4  -8  11        6.37       11.27      2.11 o 
  -4  -7  11      101.93      104.50      7.50 o 
  -3  -7  11        4.76       10.57      2.55 o 
  -2  -7  11      100.76       88.94      5.62 o 
  -1  -7  11        0.14        1.84      1.72 o 
   0  -7  11        0.30        6.67      2.90 o 
   1  -7  11      127.99      116.58      6.49 o 
   2  -7  11        0.12        1.29      1.12 o 
   3  -7  11        0.55        5.51      1.40 o 
   4  -7  11        9.54       17.83      2.08 o 
   5  -7  11        0.79        1.27      1.43 o 
  -5  -6  11       25.22       19.70      2.48 o 
  -4  -6  11       17.15       13.78      2.79 o 
  -3  -6  11       30.75       48.23      4.52 o 
  -2  -6  11      127.56      148.95      6.07 o 
  -1  -6  11        4.47       12.61      2.21 o 
   0  -6  11       91.00       79.69      4.93 o 
   1  -6  11        0.03        1.18      0.94 o 
   2  -6  11       45.84       45.71      4.74 o 
   3  -6  11        3.23        4.87      1.34 o 
   4  -6  11       50.00       62.26      3.74 o 
   5  -6  11       11.16       13.09      1.86 o 
  -5  -5  11        0.05        0.70      1.23 o 
  -4  -5  11        1.59        3.55      1.32 o 
  -3  -5  11       72.85       56.13      5.13 o 
  -2  -5  11      131.25      118.21      5.23 o 
  -1  -5  11      174.03      188.08      6.71 o 
   0  -5  11       36.22       51.33      3.86 o 
   1  -5  11       43.09       36.21      3.25 o 
   2  -5  11        0.01        1.84      1.40 o 
   3  -5  11        8.57       13.81      1.37 o 
   4  -5  11       24.61       28.69      5.53 o 
   5  -5  11        3.57        1.91      0.92 o 
  -6  -4  11       33.62       38.73      4.10 o 
  -5  -4  11        4.85        7.74      1.91 o 
  -4  -4  11       16.35       26.23      3.12 o 
  -3  -4  11      103.61      100.19      7.26 o 
  -2  -4  11       44.14       46.78      3.01 o 
  -1  -4  11      434.53      362.42      9.87 o 
   0  -4  11       30.35       38.11      3.19 o 
   1  -4  11        3.73        6.51      0.96 o 
   2  -4  11        0.50        4.98      0.92 o 
   3  -4  11      312.27      289.12      9.61 o 
   4  -4  11        5.32        7.19      3.23 o 
   5  -4  11        4.66       10.03      1.56 o 
  -6  -3  11       16.23       14.81      1.97 o 
  -5  -3  11        3.47        3.16      1.38 o 
  -4  -3  11        3.36        5.88      1.60 o 
  -3  -3  11       26.23       21.69      2.81 o 
  -2  -3  11      396.00      381.14     10.34 o 
  -1  -3  11        0.05        6.24      1.09 o 
   0  -3  11       29.72       23.87      1.71 o 
   1  -3  11        9.50       23.95      2.39 o 
   2  -3  11      192.28      208.28      7.56 o 
   3  -3  11        5.66        9.09      1.67 o 
   4  -3  11        4.30        6.00      1.15 o 
   5  -3  11       18.31       23.44      2.14 o 
  -6  -2  11       17.61       22.09      2.87 o 
  -5  -2  11       68.00       68.59      6.10 o 
  -4  -2  11        3.99        2.76      1.16 o 
  -3  -2  11      152.99      156.11      9.26 o 
  -2  -2  11      304.18      292.44      8.73 o 
  -1  -2  11       88.21      115.40      3.87 o 
   0  -2  11       61.35       62.58      3.03 o 
   1  -2  11        5.16        5.51      0.87 o 
   2  -2  11       11.24        9.05      1.69 o 
   3  -2  11        3.53        2.24      0.83 o 
   4  -2  11       37.28       44.54      3.11 o 
   5  -2  11        0.01        0.98      1.69 o 
  -6  -1  11       21.58       27.27      5.05 o 
  -5  -1  11        1.14        1.12      1.19 o 
  -4  -1  11       80.22       86.24      6.98 o 
  -3  -1  11       73.32       65.28      4.28 o 
  -2  -1  11        0.61        2.54      0.65 o 
  -1  -1  11      136.67      107.98      4.66 o 
   0  -1  11      267.48      241.37      6.68 o 
   1  -1  11      247.41      251.75      9.16 o 
   2  -1  11        6.85        3.80      1.45 o 
   3  -1  11        0.76        2.37      0.93 o 
   4  -1  11       16.04       16.04      4.67 o 
   5  -1  11       17.95       19.84      1.77 o 
  -7   0  11       25.36       24.89      3.25 o 
  -6   0  11        9.09       10.77      2.78 o 
  -4   0  11      202.22      180.10      7.96 o 
  -3   0  11       35.68       28.76      2.76 o 
  -2   0  11      170.15      147.83      5.36 o 
  -1   0  11       57.61       57.63      6.30 o 
   0   0  11       10.43       13.89      1.66 o 
   1   0  11        0.98        5.16      1.47 o 
   2   0  11       70.89       67.41      4.04 o 
   3   0  11       18.47       21.99      2.13 o 
   4   0  11        7.30       13.36      1.52 o 
   5   0  11       28.29       29.62      2.16 o 
  -7   1  11        0.04        2.55      1.32 o 
  -6   1  11      111.74       98.44      5.99 o 
  -5   1  11       25.33       29.30      2.90 o 
  -4   1  11        4.60        4.80      1.47 o 
  -3   1  11      256.41      245.27     10.20 o 
  -2   1  11       40.86       52.18      4.33 o 
  -1   1  11       10.73       12.62      1.83 o 
   0   1  11       88.83       94.97      4.68 o 
   1   1  11       10.74       12.36      1.95 o 
   2   1  11       32.75       27.48      3.14 o 
   3   1  11       12.78       21.82      2.47 o 
   4   1  11       12.81       14.94      1.40 o 
  -7   2  11        4.07        7.08      1.49 o 
  -6   2  11        0.61        3.53      0.99 o 
  -5   2  11       39.83       34.53      3.35 o 
  -4   2  11        1.08        1.23      0.94 o 
  -3   2  11        6.81        6.19      1.89 o 
  -2   2  11       59.43       57.25      3.16 o 
  -1   2  11      129.91      122.09      5.15 o 
   0   2  11       96.21       94.38      4.63 o 
   1   2  11       27.09       38.92      2.84 o 
   2   2  11        4.51        3.83      1.12 o 
   3   2  11        0.51        3.02      0.72 o 
   4   2  11        1.54        1.67      1.78 o 
  -7   3  11        5.01        8.82      1.89 o 
  -6   3  11        5.88        9.81      1.86 o 
  -5   3  11       11.82       13.21      2.74 o 
  -4   3  11       21.63       21.47      2.63 o 
  -3   3  11      121.84      122.42      7.11 o 
  -2   3  11        5.44        6.47      1.18 o 
  -1   3  11       67.57       70.16      3.71 o 
   0   3  11       11.31       14.77      2.21 o 
   1   3  11       54.33       44.92      3.14 o 
   2   3  11        0.50        2.84      1.57 o 
   3   3  11       18.92       19.35      1.86 o 
   4   3  11       19.30       19.10      1.63 o 
  -7   4  11       23.01       27.79      2.98 o 
  -6   4  11       25.68       23.80      2.85 o 
  -5   4  11       33.73       34.76      3.33 o 
  -4   4  11        0.67        1.87      1.32 o 
  -3   4  11        4.26        5.70      1.80 o 
  -2   4  11        4.22        2.61      0.72 o 
  -1   4  11       68.32       75.99      3.94 o 
   0   4  11       25.69       26.78      2.19 o 
   1   4  11       21.16       22.32      1.98 o 
   2   4  11       24.99       24.44      2.38 o 
   3   4  11       51.49       60.35      3.82 o 
  -7   5  11        0.11        5.46      1.08 o 
  -6   5  11       53.44       48.36      4.30 o 
  -5   5  11       11.58       15.13      2.22 o 
  -4   5  11       32.96       33.87      3.58 o 
  -3   5  11       24.77       22.46      2.87 o 
  -2   5  11        3.02        3.12      0.69 o 
  -1   5  11       34.55       41.83      3.12 o 
   0   5  11       16.53       19.65      2.02 o 
   1   5  11        2.43        3.40      1.55 o 
   2   5  11        1.25        4.38      0.90 o 
   3   5  11        2.58        0.74      1.63 o 
  -7   6  11        6.73        6.10      1.58 o 
  -6   6  11        4.77        9.12      1.71 o 
  -5   6  11       10.28       12.68      2.70 o 
  -4   6  11        1.39        2.26      1.10 o 
  -3   6  11       26.91       26.14      3.12 o 
  -2   6  11      131.13      113.66      4.73 o 
  -1   6  11       99.14       72.68      3.80 o 
   0   6  11        1.36        2.64      0.81 o 
   1   6  11       52.48       52.08      7.65 o 
   2   6  11       19.67       14.60      1.40 o 
  -6   7  11       26.51       27.86      3.20 o 
  -5   7  11       32.95       32.49      3.71 o 
  -4   7  11       11.28       17.90      2.43 o 
  -3   7  11       12.95       19.17      2.65 o 
  -2   7  11      128.79      126.45      5.06 o 
  -1   7  11        5.11        8.19      1.08 o 
   0   7  11       63.49       53.27      3.17 o 
   1   7  11       34.97       45.87      3.35 o 
   2   7  11       11.53       15.63      1.44 o 
  -6   8  11        5.52        4.43      1.21 o 
  -5   8  11        6.96       11.21      2.55 o 
  -4   8  11      119.68      110.50      7.72 o 
  -3   8  11      108.55      105.53      7.28 o 
  -2   8  11       17.06       18.31      1.89 o 
  -1   8  11       30.18       33.59      2.33 o 
   0   8  11       12.94       15.06      1.86 o 
   1   8  11        2.20        2.54      1.21 o 
  -5   9  11        4.07        8.66      1.64 o 
  -4   9  11       29.36       33.67      3.51 o 
  -3   9  11       89.79       86.47      6.54 o 
  -2   9  11        7.83        6.19      1.15 o 
  -1   9  11       31.37       33.75      2.22 o 
   0   9  11        5.41       10.84      2.37 o 
  -4  10  11       76.91       80.28      6.07 o 
  -3  10  11        4.48        7.11      1.49 o 
  -2  10  11       21.54       29.87      2.02 o 
  -1  -9  12       11.07       14.72      2.00 o 
   0  -9  12        0.56        0.84      1.13 o 
   1  -9  12       87.74       83.21      7.83 o 
   2  -9  12        2.26        5.37      1.21 o 
  -2  -8  12       15.02       12.72      1.23 o 
  -1  -8  12        9.30        7.46      1.58 o 
   0  -8  12       27.73       32.28      2.73 o 
   1  -8  12        7.34       18.01      2.53 o 
   2  -8  12       24.18       32.09      3.80 o 
   3  -8  12        0.09        1.54      1.47 o 
  -3  -7  12        1.10        5.26      1.42 o 
  -2  -7  12        0.25        0.15      0.81 o 
  -1  -7  12       10.59       17.92      2.21 o 
   0  -7  12       18.92       17.59      3.19 o 
   1  -7  12       17.37       14.79      2.76 o 
   2  -7  12        1.41        3.55      1.47 o 
   3  -7  12        2.50        1.58      1.27 o 
   4  -7  12       18.64       22.26      2.81 o 
  -4  -6  12        3.09        6.12      1.49 o 
  -3  -6  12       24.06       31.52      3.47 o 
  -2  -6  12       51.66       48.10      3.07 o 
  -1  -6  12      125.98      123.07      8.25 o 
   0  -6  12        2.51        4.40      1.09 o 
   1  -6  12        5.32       12.77      2.24 o 
   2  -6  12       11.85       15.35      3.05 o 
   3  -6  12        7.22       12.66      2.83 o 
   4  -6  12       16.40       14.74      3.09 o 
  -4  -5  12       30.21       31.98      3.58 o 
  -3  -5  12        6.50       12.35      2.39 o 
  -2  -5  12        1.01        3.63      0.86 o 
  -1  -5  12        0.82        0.00      1.05 o 
   0  -5  12      120.95      107.28      5.87 o 
   1  -5  12       13.03       16.39      3.46 o 
   2  -5  12       35.02       38.45      4.41 o 
   3  -5  12       10.51       10.49      1.39 o 
   4  -5  12        5.33        4.35      1.65 o 
  -5  -4  12       12.45       21.67      2.35 o 
  -4  -4  12        4.22        4.15      1.21 o 
  -3  -4  12        0.47        4.37      1.51 o 
  -2  -4  12       15.86       21.89      3.57 o 
  -1  -4  12       60.28       59.77      3.31 o 
   0  -4  12       25.53       26.04      2.55 o 
   1  -4  12      185.43      169.29     10.48 o 
   2  -4  12        1.49        3.77      1.83 o 
   3  -4  12        5.37        7.07      1.31 o 
   4  -4  12        7.95       10.57      1.76 o 
  -5  -3  12        6.35        4.25      1.27 o 
  -4  -3  12        2.17        6.32      1.36 o 
  -3  -3  12      283.92      296.16     13.66 o 
  -2  -3  12      214.31      199.19      7.12 o 
  -1  -3  12       42.48       40.63      2.64 o 
   0  -3  12        0.00        0.16      1.54 o 
   1  -3  12      195.63      191.87      7.17 o 
   2  -3  12       16.03       14.14      1.66 o 
   3  -3  12       39.76       33.08      3.22 o 
   4  -3  12        0.09        2.49      2.55 o 
  -6  -2  12        5.64       16.73      1.87 o 
  -5  -2  12       72.86       68.43      6.12 o 
  -4  -2  12       22.16       27.20      3.20 o 
  -3  -2  12        0.01        0.02      1.08 o 
  -2  -2  12        0.11        1.32      0.88 o 
  -1  -2  12        0.06        0.00      0.81 o 
   0  -2  12       54.97       61.45      3.01 o 
   1  -2  12        1.91        6.85      1.07 o 
   2  -2  12       17.06       23.59      2.06 o 
   3  -2  12        9.12       13.44      1.57 o 
   4  -2  12       35.63       48.16      3.27 o 
  -6  -1  12        3.01        6.80      1.69 o 
  -5  -1  12        3.65        6.51      1.89 o 
  -4  -1  12        0.28        0.90      1.12 o 
  -2  -1  12        2.00        0.58      1.17 o 
  -1  -1  12       22.96       27.44      2.13 o 
   0  -1  12        6.92       11.81      1.25 o 
   1  -1  12        5.74        4.72      1.07 o 
   2  -1  12        3.23        6.43      1.71 o 
   3  -1  12       17.79       19.45      2.12 o 
   4  -1  12        8.08        6.30      1.16 o 
  -6   0  12       13.99       15.00      2.00 o 
  -4   0  12      229.38      214.93      9.15 o 
  -3   0  12       72.49       50.75      4.03 o 
  -2   0  12       44.45       36.97      2.46 o 
  -1   0  12        1.96        5.48      0.93 o 
   0   0  12        7.91       18.88      2.46 o 
   1   0  12       29.72       26.47      2.30 o 
   2   0  12       12.21       15.51      1.83 o 
   3   0  12        3.39        6.77      2.00 o 
   4   0  12        3.01        3.73      1.00 o 
  -5   1  12      100.68       90.19      5.64 o 
  -4   1  12        3.64        4.89      1.21 o 
  -3   1  12        3.16        5.35      1.62 o 
  -2   1  12        0.21        2.38      0.94 o 
  -1   1  12       48.34       53.59      3.33 o 
   0   1  12        8.45        7.71      1.44 o 
   1   1  12        9.88       15.40      2.35 o 
   2   1  12        0.01        1.47      0.92 o 
   3   1  12       43.97       45.44      5.22 o 
   4   1  12        3.65        9.92      1.73 o 
  -6   2  12        4.91        6.49      1.54 o 
  -5   2  12       21.35       21.61      2.61 o 
  -4   2  12       13.91       12.26      1.75 o 
  -3   2  12        3.34        7.65      1.82 o 
  -2   2  12        6.45       11.00      1.74 o 
  -1   2  12        1.91        8.14      1.33 o 
   0   2  12        2.43        3.51      0.79 o 
   1   2  12        0.07        2.23      0.77 o 
   2   2  12       49.17       49.25      3.40 o 
   3   2  12        0.24        1.30      0.98 o 
  -6   3  12       78.38       64.79      4.85 o 
  -5   3  12        4.93        7.13      1.60 o 
  -4   3  12       16.13       17.61      2.52 o 
  -3   3  12       74.54       55.43      4.71 o 
  -2   3  12       20.07       21.54      2.31 o 
  -1   3  12        0.32        3.11      1.22 o 
   0   3  12        0.38        1.23      1.32 o 
   1   3  12        3.29        1.42      1.39 o 
   2   3  12        2.40        1.87      1.08 o 
   3   3  12        0.01        0.00      1.03 o 
  -6   4  12        9.75       13.21      1.89 o 
  -5   4  12        0.37        2.17      1.12 o 
  -4   4  12       13.48       12.70      2.52 o 
  -3   4  12       16.77       17.81      3.51 o 
  -2   4  12       13.69       18.87      1.56 o 
  -1   4  12        0.00        3.22      0.73 o 
   0   4  12        4.44        5.83      1.41 o 
   1   4  12       12.02       17.21      1.96 o 
   2   4  12        0.06        1.65      0.78 o 
   3   4  12        2.32        5.51      1.59 o 
  -6   5  12        1.64        2.83      1.14 o 
  -5   5  12       22.16       22.75      3.03 o 
  -4   5  12        7.18        5.59      1.54 o 
  -3   5  12      132.30      128.05      7.87 o 
  -2   5  12        9.87        9.42      1.30 o 
  -1   5  12        8.95       15.01      1.74 o 
   0   5  12        8.11        9.28      1.40 o 
   1   5  12        0.16        3.87      0.79 o 
   2   5  12       14.31       20.68      2.04 o 
  -6   6  12        1.43        2.98      1.19 o 
  -5   6  12        2.10        1.75      0.94 o 
  -4   6  12        4.47        6.07      1.80 o 
  -3   6  12       37.39       35.05      3.90 o 
  -2   6  12        0.59        2.22      1.20 o 
  -1   6  12        5.85        6.70      1.08 o 
   0   6  12        0.25        2.34      1.57 o 
   1   6  12        2.72        5.92      1.40 o 
  -6   7  12        7.99        9.61      1.86 o 
  -5   7  12        0.48        1.54      1.05 o 
  -4   7  12        5.54        6.32      1.65 o 
  -3   7  12       46.01       51.11      4.83 o 
  -2   7  12        2.06        8.07      1.73 o 
  -1   7  12        0.60        1.64      0.76 o 
   0   7  12        8.34       11.53      1.36 o 
   1   7  12       24.26       32.11      3.26 o 
  -5   8  12        9.78        9.45      1.86 o 
  -4   8  12        2.00        7.24      1.65 o 
  -3   8  12        0.92        2.78      0.96 o 
  -1   8  12        7.31       10.17      1.50 o 
   0   8  12       75.74       86.71      4.35 o 
  -4   9  12        2.53        9.12      1.56 o 
  -3   9  12        0.02        3.62      1.08 o 
  -2   9  12        0.03        0.97      1.05 o 
  -1  -8  13       11.76       18.20      2.73 o 
   0  -8  13        1.24        5.24      1.44 o 
   1  -8  13       15.72       20.55      4.06 o 
  -2  -7  13       21.35       18.51      2.55 o 
  -1  -7  13       32.56       34.82      3.12 o 
   0  -7  13        9.76       12.32      1.99 o 
   1  -7  13        0.97        0.00      1.30 o 
   2  -7  13        5.70        4.87      1.27 o 
  -3  -6  13        8.85       16.84      2.33 o 
  -2  -6  13       16.20       18.29      1.60 o 
  -1  -6  13       32.62       39.35      4.21 o 
   0  -6  13       12.47       11.90      5.25 o 
   1  -6  13        6.46       12.99      2.70 o 
   2  -6  13        8.03        8.09      1.89 o 
   3  -6  13        4.94        2.32      1.73 o 
  -4  -5  13        3.18        6.07      1.43 o 
  -3  -5  13       12.81       21.60      2.50 o 
  -2  -5  13        5.38        3.85      1.43 o 
  -1  -5  13        9.64       12.13      2.50 o 
   0  -5  13        0.82        2.07      1.04 o 
   1  -5  13       13.49       16.34      3.20 o 
   2  -5  13        6.26       12.63      1.82 o 
   3  -5  13       50.90       50.49      4.93 o 
  -4  -4  13        9.14        8.16      1.62 o 
  -3  -4  13        0.06        1.91      1.10 o 
  -2  -4  13       30.24       42.25      4.27 o 
  -1  -4  13        4.46        6.10      1.49 o 
   0  -4  13       65.65       77.32      4.91 o 
   1  -4  13        6.89        7.31      2.00 o 
   2  -4  13       33.56       30.22      3.47 o 
   3  -4  13        0.06        2.81      1.24 o 
  -5  -3  13        0.19        0.75      1.32 o 
  -4  -3  13        9.65       20.40      2.61 o 
  -3  -3  13        0.00        5.26      1.34 o 
  -2  -3  13        2.10        4.93      1.59 o 
  -1  -3  13       35.54       30.23      3.20 o 
   0  -3  13        2.14        1.41      1.02 o 
   1  -3  13       13.62       23.49      3.82 o 
   2  -3  13      170.99      153.24      6.56 o 
   3  -3  13        3.44       11.80      1.26 o 
  -5  -2  13       26.51       26.01      2.87 o 
  -4  -2  13       10.53       15.79      3.11 o 
  -3  -2  13        0.56        5.31      1.49 o 
  -2  -2  13        3.75        9.47      1.62 o 
  -1  -2  13        0.06        1.32      1.08 o 
   0  -2  13        0.00        1.67      1.10 o 
   1  -2  13      286.92      256.67      8.94 o 
   2  -2  13        0.05        0.50      1.07 o 
   3  -2  13        2.81        5.62      1.36 o 
  -5  -1  13        2.90        3.35      1.42 o 
  -4  -1  13       51.36       44.28      4.50 o 
  -2  -1  13        4.20        2.41      1.36 o 
  -1  -1  13        0.47        5.63      0.99 o 
   0  -1  13       23.37       34.16      3.53 o 
   1  -1  13        2.82        3.58      0.77 o 
   2  -1  13        2.58        6.41      1.03 o 
   3  -1  13        0.41        2.84      1.56 o 
  -3   0  13        1.48        4.69      1.29 o 
  -2   0  13       12.53       14.81      2.17 o 
  -1   0  13        0.05        4.67      1.43 o 
   0   0  13       18.88       17.43      1.85 o 
   1   0  13       19.09       24.90      2.15 o 
   2   0  13        8.83       16.15      1.84 o 
   3   0  13       27.41       33.11      2.53 o 
  -4   1  13        9.66       11.30      1.62 o 
  -3   1  13       34.84       31.72      3.36 o 
  -2   1  13        0.75        1.12      1.07 o 
  -1   1  13      111.32      104.95      4.98 o 
   0   1  13       80.19       58.36      3.73 o 
   1   1  13        2.76        5.07      0.92 o 
   2   1  13       27.34       32.59      2.47 o 
   3   1  13        3.78        8.44      1.46 o 
  -5   2  13        5.82        5.40      1.25 o 
  -4   2  13        8.94       10.35      2.52 o 
  -3   2  13       16.10       17.13      2.10 o 
  -2   2  13      117.52      123.93      7.76 o 
  -1   2  13       20.83       16.18      1.71 o 
   0   2  13        3.20        6.48      1.17 o 
   1   2  13       20.69       22.80      3.16 o 
   2   2  13        0.22        3.18      1.53 o 
  -6   3  13        0.86        3.18      1.16 o 
  -5   3  13       26.17       26.48      2.63 o 
  -4   3  13        2.18        2.66      1.05 o 
  -3   3  13        5.44        9.81      2.44 o 
  -2   3  13      104.38       96.60      6.71 o 
  -1   3  13        5.09        4.53      0.98 o 
   0   3  13       56.40       48.37      3.29 o 
   1   3  13        1.40        2.70      0.83 o 
   2   3  13        6.81       10.02      1.41 o 
  -6   4  13        0.11        1.47      1.03 o 
  -5   4  13        5.82        4.08      1.53 o 
  -4   4  13        8.48       12.39      2.85 o 
  -3   4  13       54.78       51.00      4.61 o 
  -2   4  13        2.80        6.23      1.67 o 
  -1   4  13        0.25        1.98      0.77 o 
   0   4  13        1.19        0.56      1.14 o 
   1   4  13       36.68       40.78      2.86 o 
   2   4  13        1.87        4.77      0.86 o 
  -5   5  13        7.86        7.59      1.82 o 
  -4   5  13        0.11        1.51      0.99 o 
  -3   5  13        3.78        6.05      1.34 o 
  -2   5  13        0.26        0.00      0.96 o 
  -1   5  13       38.99       37.26      3.51 o 
   0   5  13       10.19       14.43      1.64 o 
   1   5  13       13.78       13.65      1.84 o 
  -5   6  13       30.32       30.03      3.27 o 
  -4   6  13        7.29        8.55      2.15 o 
  -3   6  13        0.01        2.26      1.19 o 
  -2   6  13        1.88        1.86      1.05 o 
  -1   6  13        0.72        2.44      1.08 o 
   0   6  13        0.14        0.54      1.68 o 
  -4   7  13       57.87       60.96      5.24 o 
  -3   7  13       28.15       17.57      2.21 o 
  -2   7  13        0.14        2.39      1.21 o 
  -1   7  13        4.64       10.60      1.22 o 
  -1  -6  14       11.41       14.37      1.86 o 
   0  -6  14       19.70       33.52      2.69 o 
   1  -6  14        0.71        0.00      1.30 o 
  -1  -5  14        0.36        1.87      1.97 o 
   0  -5  14       10.87       11.48      4.11 o 
   1  -5  14        0.36        1.07      1.32 o 
   2  -5  14        3.13        5.53      1.36 o 
  -3  -4  14       63.82       78.20      6.08 o 
  -1  -4  14        8.53       13.66      3.44 o 
   0  -4  14        2.67        6.59      1.27 o 
   1  -4  14        5.95        5.39      1.34 o 
   2  -4  14        3.45        7.33      1.69 o 
  -4  -3  14       58.34       81.46      6.62 o 
  -3  -3  14       46.40       46.55      4.12 o 
  -1  -3  14        9.52       14.87      1.66 o 
   0  -3  14       25.21       39.34      3.01 o 
   1  -3  14        0.17        5.33      1.51 o 
   2  -3  14        9.89       10.54      1.38 o 
  -4  -2  14       20.07       23.01      4.28 o 
  -3  -2  14        7.39       10.83      2.32 o 
  -1  -2  14       11.42       17.26      1.89 o 
   0  -2  14        0.08        0.78      1.07 o 
   1  -2  14        2.50        6.41      1.33 o 
   2  -2  14        0.20        2.37      1.05 o 
  -4  -1  14        0.85        2.50      1.45 o 
  -3  -1  14        2.25        0.00      1.21 o 
  -1  -1  14        0.07        3.97      0.91 o 
   0  -1  14       15.20       16.89      2.24 o 
   1  -1  14        1.78        5.77      0.93 o 
   2  -1  14       17.76       24.46      2.06 o 
  -5   0  14        2.36       10.92      2.30 o 
  -2   0  14        6.08       14.67      1.97 o 
  -1   0  14       40.53       40.86      2.74 o 
   0   0  14        2.62        6.97      1.06 o 
   1   0  14       30.04       27.86      4.67 o 
   2   0  14        0.36        3.10      1.84 o 
  -3   1  14        0.03        2.63      0.88 o 
  -2   1  14        5.29       10.15      1.86 o 
  -1   1  14        2.92        4.92      1.13 o 
   0   1  14        0.00        6.91      1.64 o 
   1   1  14        4.82        4.22      3.01 o 
   2   1  14       14.20       17.17      1.69 o 
  -5   2  14        0.00        2.66      0.97 o 
  -4   2  14        2.83        6.56      1.56 o 
  -3   2  14       30.99       40.09      3.53 o 
  -2   2  14        0.01        8.49      2.66 o 
  -1   2  14       19.79       21.08      1.78 o 
   0   2  14        0.78        2.86      0.97 o 
   1   2  14        5.24        8.93      1.30 o 
  -5   3  14        0.00        1.08      1.01 o 
  -4   3  14       31.17       29.04      3.18 o 
  -3   3  14        5.01        4.58      1.43 o 
  -2   3  14        4.93       13.75      3.07 o 
  -1   3  14       11.51       15.49      1.49 o 
   0   3  14        7.72       14.34      1.50 o 
   1   3  14       11.48       18.09      2.36 o 
  -4   4  14        0.27        3.16      1.10 o 
  -3   4  14       12.63       15.75      2.17 o 
  -2   4  14       25.63       25.49      2.85 o 
  -1   4  14        3.00        3.98      0.85 o 
   0   4  14       25.62       28.31      3.79 o 
  -4   5  14        2.04        1.75      1.14 o 
  -3   5  14        3.33        2.92      1.01 o 
  -2   5  14        5.22       16.05      3.20 o 
  -1   5  14        1.48        1.65      1.27 o 
  -3   6  14       29.39       29.50      3.16 o 
  -2   6  14       16.37       20.77      2.66 o 
  -1  -4  15       39.53       41.11      3.12 o 
  -1  -3  15        2.32        7.09      2.70 o 
   0  -3  15        6.27       17.97      2.13 o 
  -3  -2  15        1.06        2.90      1.40 o 
  -1  -2  15        3.87        7.61      1.65 o 
   0  -2  15        7.47       10.88      2.26 o 
  -3  -1  15       22.29       30.00      3.46 o 
   0  -1  15        1.98        2.95      0.93 o 
  -1   0  15        0.36        5.06      2.08 o 
   0   0  15       10.07       14.68      1.88 o 
  -3   1  15        0.00        0.00      0.99 o 
  -2   1  15       19.20       29.20      3.05 o 
  -1   1  15        0.16        3.94      1.40 o 
   0   1  15        9.09        6.33      1.05 o 
  -3   2  15        3.99        5.09      1.42 o 
  -2   2  15       97.53      100.65      7.04 o 
  -1   2  15       10.08       13.60      1.38 o 
  -3   3  15       19.88       17.81      2.30 o 
  -2   3  15       33.25       43.61      3.86 o 
  -1   3  15       18.32       18.78      1.83 o 
                                                 
